# Supplementary material for: Specific PCR primer designed from genome data for rapid detection of Fusarium oxysporum f. sp. cubense tropical race 4 in the Cavendish banana
Source: PLoS One. 2024 Dec 2;19(12):e0313358. doi: 10.1371/journal.pone.0313358 (PMC11611109; doi:10.1371/journal.pone.0313358)
Supplement: S1 Table — (XLSX) [file pone.0313358.s005.xlsx]

## Sheet: Sheet1
S1 Table The list of genebenk accession number of genome data
Species, formae speciales, race	Strain	GeneBank accession
Fusarium oxysporum	nonpath5	GCA_020976685
Fusarium oxysporum f. sp. albedinis	Foa 133	GCA_012922595
Fusarium oxysporum f. sp. apii	274.AC	GCA_014843555
Fusarium oxysporum f. sp. apii	NRRL38295	GCA_014843565
Fusarium oxysporum f. sp. apii	207.A	GCA_014843455
Fusarium oxysporum f. sp. basilici	VPRI44210	GCA_025267675
Fusarium oxysporum f. sp. basilici	VPRI44259	GCA_025203115
Fusarium oxysporum f. sp. conglutinans	1	GCA_001519035
Fusarium oxysporum f. sp. conglutinans	58385	GCA_002711385
Fusarium oxysporum f. sp. coriandrii	2023-03-02	GCA_014843415
Fusarium oxysporum f. sp. coriandrii	GL306	GCA_014843445
Fusarium oxysporum f. sp. cubense	VPRI44083	GCA_025216865
Fusarium oxysporum f. sp. cubense	VPRI44079	GCA_025216905
Fusarium oxysporum f. sp. cubense race 1	160527	GCA_005930515
Fusarium oxysporum f. sp. cubense race 1	race 1	GCA_000350345
Fusarium oxysporum f. sp. cubense race 1	VCG0125	GCA_016802195
Fusarium oxysporum f. sp. cubense race 1	VCG01220	GCA_016802225
Fusarium oxysporum f. sp. cubense race 1	TC1-1	GCA_011316005
Fusarium oxysporum f. sp. cubense TR4	FocTR4_03242	GCA_026745415
Fusarium oxysporum f. sp. cubense TR4	FocTR4_190203	GCA_026745425
Fusarium oxysporum f. sp. cubense TR4	La-2	SRR7226878
Fusarium oxysporum f. sp. cubense TR4	Leb1-2C	SRR7226880
Fusarium oxysporum f. sp. cubense TR4	Pak1-1A	SRR7226883
Fusarium oxysporum f. sp. cubense TR4	JV14	SRR10054448
Fusarium oxysporum f. sp. cubense TR4	1	SRR10054450
Fusarium oxysporum f. sp. cubense TR4	TR4Col	SRR10103605
Fusarium oxysporum f. sp. cubense TR4	TR4Col4	SRR10125423
Fusarium oxysporum f. sp. cubense TR4	ll-5	SRR10054446
Fusarium oxysporum f. sp. cubense TR4	S1B8	SRR10054447
Fusarium oxysporum f. sp. cubense TR4	PerS1	SRR15514272
Fusarium oxysporum f. sp. cubense TR4	PerS2	SRR15514271
Fusarium oxysporum f. sp. cubense TR4	PerS3	SRR15514270
Fusarium oxysporum f. sp. cubense TR4	PerS4	GCA_021237285
Fusarium oxysporum f. sp. cubense TR4	C1HIR_9889	GCA_001696625
Fusarium oxysporum f. sp. cubense TR4	Foc4_1.0	GCA_000350365
Fusarium oxysporum f. sp. cubense TR4	UK0001	GCA_007994515
Fusarium oxysporum f. sp. cubense TR4	BC2-4	GCA_014282265
Fusarium oxysporum f. sp. cubense TR4	NRRL54006	GCA_000260195
Fusarium oxysporum f. sp. cubense TR4	race 4	GCA_027920445
Fusarium oxysporum f. sp. cubense STR4	VCG0120	GCA_016802205
Fusarium oxysporum f. sp. cucumerinum	Foc011	GCA_001703455
Fusarium oxysporum f. sp. cucumerinum	Foc013	GCA_001702495
Fusarium oxysporum f. sp. cucumerinum	Foc015	GCA_001702575
Fusarium oxysporum f. sp. cucumerinum	Foc018	GCA_001702545
Fusarium oxysporum f. sp. fragariae	80701	GCA_016167825
Fusarium oxysporum f. sp. fragariae	160609	GCA_016166415
Fusarium oxysporum f. sp. fragariae	160618	GCA_016166395
Fusarium oxysporum f. sp. fragariae	MAFF305557	GCA_016165915
Fusarium oxysporum f. sp. fragariae	MAFF727510	GCA_016164145
Fusarium oxysporum f. sp. fragariae	MAFF744009	GCA_016164105
Fusarium oxysporum f. sp. gladioli	G14	GCA_002233915
Fusarium oxysporum f. sp. gladioli	G2	GCA_002233895
Fusarium oxysporum f. sp. koae	44	GCA_014857105
Fusarium oxysporum f. sp. lagenariae	01-03008	GCA_002234185
Fusarium oxysporum f. sp. lagenariae	03-05118	GCA_002234165
Fusarium oxysporum f. sp. lilii	Fol39	GCA_002234115
Fusarium oxysporum f. sp. lini	F287	GCA_013423255
Fusarium oxysporum f. sp. lini	39	GCA_013423245
Fusarium oxysporum f. sp. luffae	Fol-114	GCA_002234105
Fusarium oxysporum f. sp. lycopersici	D11	GCA_003977725
Fusarium oxysporum f. sp. lycopersici	Fol59	GCA_021018635
Fusarium oxysporum f. sp. lycopersici	4287	GCA_000149955
Fusarium oxysporum f. sp. matthiolae	PHW726	GCA_009755825
Fusarium oxysporum f. sp. matthiolae	Stocks4	GCA_020796175
Fusarium oxysporum f. sp. melonis	ICMP 8357	GCA_020975805
Fusarium oxysporum f. sp. melonis	NRRL 26172	GCA_020975915
Fusarium oxysporum f. sp. melonis	660A/17	GCA_020976345
Fusarium oxysporum f. sp. momordicae	90NF2-1	GCA_002233795
Fusarium oxysporum f. sp. momordicae	NRRL26413	GCA_002233865
Fusarium oxysporum f. sp. mori	GL1804	GCA_016165945
Fusarium oxysporum f. sp. narcissi	N139	GCA_004141715
Fusarium oxysporum f. sp. narcissi	Na5	GCA_002233775
Fusarium oxysporum f. sp. nicotianae	Ft-1512	GCA_002234015
Fusarium oxysporum f. sp. nicotianae	10913	GCA_002234045
Fusarium oxysporum f. sp. niveum	140508B	GCA_019721145
Fusarium oxysporum f. sp. niveum	150524	GCA_019593505
Fusarium oxysporum f. sp. passiflorae	VPRI44269	GCA_025176785
Fusarium oxysporum f. sp. passiflorae	VPRI44203	GCA_025267645
Fusarium oxysporum f. sp. physali	MAP5	GCA_016906485
Fusarium oxysporum f. sp. physali	B01 k71_10	GCA_017654635
Fusarium oxysporum f. sp. pisi	HDV247	GCA_000260075
Fusarium oxysporum f. sp. radicis-cucumerinum	Forc016	GCA_001702695
Fusarium oxysporum f. sp. raphani	Tf1262	GCA_019157275
Fusarium oxysporum f. sp. raphani	54005	GCA_000260235
Fusarium oxysporum f. sp. sesami	MR4003	GCA_017979615
Fusarium oxysporum f. sp. spinaciae	Fus001	GCA_013347635
Fusarium oxysporum f. sp. spinaciae	VPRI44294	GCA_025216545
Fusarium oxysporum f. sp. spinaciae	MF42	GCA_015227905
Fusarium oxysporum f. sp. tracheiphilum	VPRI44258	GCA_025203105
Fusarium oxysporum f. sp. tulipae	Tu67	GCA_002233805
Fusarium oxysporum f. sp. vasinfectum	25433	GCA_000260175
Fusarium oxysporum f. sp. vasinfectum	LA1E	GCA_009602615
Fusarium oxysporum f. sp. zingiberi	VPRI44200	GCA_025203755
