# Supplementary material for: Specific PCR primer designed from genome data for rapid detection of Fusarium oxysporum f. sp. cubense tropical race 4 in the Cavendish banana
Source: PLoS One. 2024 Dec 2;19(12):e0313358. doi: 10.1371/journal.pone.0313358 (PMC11611109; doi:10.1371/journal.pone.0313358)
Supplement: S2 Table — (XLSX) [file pone.0313358.s006.xlsx]

## Sheet: Sheet1
S2 Table List of FocTR4 specific primers used in this study
Primer name	Gene	Length (bp)	Reaction condition	Reference
13712F 13712R	13712	200	95℃, 5m; 95℃, 10s, 56℃, 5s, 72℃, 10s, 35 cycles; 72℃, 5m	This study
FocTR4-F FocTR4-R	IGS	463	95℃, 5m; 95℃, 1m, 68℃, 1m, 72℃, 1m, 35 cycles; 72℃, 10m	Dita et al. 2010
W2387F W2987R	W2987	452	95℃, 2m; 94℃, 40s, 55℃, 40s, 72℃, 1m; 30 cycles; 72℃, 10m	Li et al. 2013a
SIX1a-266-F SIX1a- 266-R	SIX1a	266	95℃, 3m; 95℃, 15s, 55℃, 15s, 72℃, 10s, 30 cycles; 72℃, 10m	Li et al. 2013b
VCG01213/16F1 VCG01213/16R2	IGS	455	94℃, 5m; 95℃, 45s, 64℃, 45s, 72℃, 1m, 35 cycles; 72℃, 5m	Carvalhais et al. 2019
