# Supplementary material for: Specific PCR primer designed from genome data for rapid detection of Fusarium oxysporum f. sp. cubense tropical race 4 in the Cavendish banana
Source: PLoS One. 2024 Dec 2;19(12):e0313358. doi: 10.1371/journal.pone.0313358 (PMC11611109; doi:10.1371/journal.pone.0313358)
Supplement: S1 Data — (TXT) [file pone.0313358.s007.txt]

>Amplicon from 2718M using primer set 13717F/13717R
CTGAGGATAGCACTTGTTTTAGTAGAAGAGGTAATCTTTATGTCGCAGGATCTAGTTGCCACCAGAACTATCTAGCTTATAACCTTAATCTTATAATATCTTAATTAAGGAATTAGTATAGTAATTAGGAAGTTTATCTTATATTATAAATAAAACTCTTCTATAAATTTATTTTTGATTAAAGCATACCTATAGTCTTT
