# Supplementary material for: Specific PCR primer designed from genome data for rapid detection of Fusarium oxysporum f. sp. cubense tropical race 4 in the Cavendish banana
Source: PLoS One. 2024 Dec 2;19(12):e0313358. doi: 10.1371/journal.pone.0313358 (PMC11611109; doi:10.1371/journal.pone.0313358)
Supplement: S2 Dataset — (ZIP) [file pone.0313358.s009.zip]

Archive with 4 entries (4 files):
- S2 Dataset/cmd.txt
- S2 Dataset/rpb2.txt
- S2 Dataset/tef1.txt
- S2 Dataset/tub.txt
