# Supplementary material for: Specific PCR primer designed from genome data for rapid detection of Fusarium oxysporum f. sp. cubense tropical race 4 in the Cavendish banana
Source: PLoS One. 2024 Dec 2;19(12):e0313358. doi: 10.1371/journal.pone.0313358 (PMC11611109; doi:10.1371/journal.pone.0313358)
Supplement: S2 Dataset — (ZIP) [file pone.0313358.s009.zip › S2 Dataset/cmd.txt]

>F. callistephi CBS187.53T 
TCCCTCTTTGTAAGCTATCCCTCTTGTTTCGCCGCTTGCCTCGCCGCGTCTTGCTAGAAGCTGTCGCTAACCTCTTTATGTAGGACAAGGATGGCGATGGTGAGTGATGCTCCCCTTTCCGCGATGTTTCTTCGTTGGCCCCGTGCGAAACCCAAATCGATCCAACAAAGCATCAGACCACTATAACTCTTTACATCTCTTTCTATGCGATATTCTTAAATCGAAAACATGAGCTAAACGCCTCGCTCTAGGCCAGATTACCACCAAGGAGCTCGGTACCGTTATGCGCTCTCTCGGCCAGAACCCCTCCGAGTCTGAGCTTCAGGACATGATCAACGAGGTTGACGCCGACAACAACGGCACCATCGACTTTCCTGGTGCGTAATATTCCAAGACGATTAGAGGACGGTCAGTACTAACCATTGGGTAAAGAGTTCCTCACCATGATGGCGCGCAAGATGAAGGATACCGACTCTGAGGAGGAGATCCGCGAGGCTTTCAAGGTGTTCGACCGTGACAACAACGGTTTCATTTCTGCTGCTGAGCTTCGACATGTCATGACCTCCATCGGCGAGAAGCTCACTGATGATGAGGTTGATGAG
>F. callistephi CBS115423  
TCCCTCTTTGTAAGCTATCCCTCTTGTTTCGCCGCTTGCCTCGCCGCGTCTTGCTAGAAGCTGTCGCTAACCTCTTTATGTAGGACAAGGATGGCGATGGTGAGTGATGCTCCCCTTTCCGCGATGTTTCTTCGTTGGCCCCGTGCGAAACCCAAATCGATCCAACAAAGCATCAGACCACTATAACTCTTTACATCTCTTTCTATGCGATATTCTTAAATCGAAAACATGAGCTAAACGCCTCGCTCTAGGCCAGATTACCACCAAGGAGCTCGGTACCGTTATGCGCTCTCTCGGCCAGAACCCCTCCGAGTCTGAGCTTCAGGACATGATCAACGAGGTTGACGCCGACAACAACGGCACCATCGACTTTCCTGGTGCGTAATATTCCAAGACGATTAGAGGACGGTCAGTACTAACCATTGGGTAAAGAGTTCCTCACCATGATGGCGCGCAAGATGAAGGATACCGACTCTGAGGAGGAGATCCGCGAGGCTTTCAAGGTGTTCGACCGTGACAACAACGGTTTCATTTCTGCTGCTGAGCTTCGACATGTCATGACCTCCATCGGCGAGAAGCTCACTGATGATGAGGTTGATGAG
>F. carminascens CBS144739  
TCCCTCTTTGTAAGCTATCCCTCTTGTTTCGCCGCTTGCCTCGCCGCGTCTTGCTAGAAGCTGTCGCTAACCTCTTTATGTAGGACAAGGATGGCGATGGTGAGTGATGCTCCCCTTTCCGCGATGTTTCTTCGTTGGCCCCGTGCGAAACCCAAATCGATCCAACAAAGCATCAGACCACTATAACTCTTTACATCTCTTTCTATGCGATATTCTTAAATCGAAAACATGAGCTAAACGCCTCGCTCTAGGCCAGATTACCACCAAGGAGCTCGGTACCGTTATGCGCTCTCTCGGCCAGAACCCCTCCGAGTCTGAGCTTCAGGACATGATCAACGAGGTTGACGCCGACAACAACGGCACCATCGACTTTCCTGGTGCGTAATATTCCAAGACGATTAGAGGACGGTCAGTACTAACCATTGGGTAAAGAGTTCCTCACCATGATGGCGCGCAAGATGAAGGATACCGACTCTGAGGAGGAGATCCGCGAGGCTTTCAAGGTGTTCGACCGTGACAACAACGGTTTCATTTCTGCTGCTGAGCTTCGACATGTCATGACCTCCATCGGCGAGAAGCTCACTGATGATGAGGTTGATGAG
>F. carminascens CBS144740  
TCCCTCTTTGTAAGCTATCCCTCTTGTTTCGCCGCTTGCCTCGCCGCGTCTTGCTAGAAGCTGTCGCTAACCTCTTTATGTAGGACAAGGATGGCGATGGTGAGTGATGCTCCCCTTTCCGCGATGTTTCTTCGTTGGCCCCGTGCGAAACCCAAATCGATCCAACAAAGCATCAGACCACTATAACTCTTTACATCTCTTTCTATGCGATATTCTTAAATCGAAAACATGAGCTAAACGCCTCGCTCTAGGCCAGATTACCACCAAGGAGCTCGGTACCGTTATGCGCTCTCTCGGCCAGAACCCCTCCGAGTCTGAGCTTCAGGACATGATCAACGAGGTTGACGCCGACAACAACGGCACCATCGACTTTCCTGGTGCGTAATATTCCAAGACGATTAGAGGACGGTCAGTACTAACCATTGGGTAAAGAGTTCCTCACCATGATGGCGCGCAAGATGAAGGATACCGACTCTGAGGAGGAGATCCGCGAGGCTTTCAAGGTGTTCGACCGTGACAACAACGGTTTCATTTCTGCTGCTGAGCTTCGACATGTCATGACCTCCATCGGCGAGAAGCTCACTGATGATGAGGTTGATGAG
>F. carminascens CBS144741  
TCCCTCTTTGTAAGCTATCCCTCTTGTTTCGCCGCTTGCCTCGCCGCGTCTTGCTAGAAGCTGTCGCTAACCTCTTTATGTAGGACAAGGATGGCGATGGTGAGTGATGCTCCCCTTTCCGCGATGTTTCTTCGTTGGCCCCGTGCGAAACCCAAATCGATCCAACAAAGCATCAGACCACTATAACTCTTTACATCTCTTTCTATGCGATATTCTTAAATCGAAAACATGAGCTAAACGCCTCGCTCTAGGCCAGATTACCACCAAGGAGCTCGGTACCGTTATGCGCTCTCTCGGCCAGAACCCCTCCGAGTCTGAGCTTCAGGACATGATCAACGAGGTTGACGCCGACAACAACGGCACCATCGACTTTCCTGGTGCGTAATATTCCAAGACGATTAGAGGACGGTCAGTACTAACCATTGGGTAAAGAGTTCCTCACCATGATGGCGCGCAAGATGAAGGATACCGACTCTGAGGAGGAGATCCGCGAGGCTTTCAAGGTGTTCGACCGTGACAACAACGGTTTCATTTCTGCTGCTGAGCTTCGACATGTCATGACCTCCATCGGCGAGAAGCTCACTGATGATGAGGTTGATGAG
>F. contaminatum CBS111552  
TCCCTCTTTGTAAGCTATCCCTCTTGTTTCGCCGCTTGCCTCGCCGCGTCTTGCTAGAAGCTGTCGCTAACCTCTTTATGTAGGACAAGGATGGCGATGGTGAGTGATGCTCCCCTTTCCGCGATGTTTCTTCGTTGGCCCCGTGCGAAACCCAAATCGATCCAGCAAAGCATCAGAACACTATAACTCTTTACATCTCTTTCTATGCGATATTCTTAAATCGAAAACATGAGCTAAACGCCTCGCTCTAGGCCAGATTACCACCAAGGAGCTCGGTACCGTTATGCGCTCTCTCGGCCAGAACCCCTCCGAGTCTGAGCTTCAGGACATGATCAATGAGGTTGACGCCGACAACAACGGCACCATCGACTTTCCTGGTGCGTAATATTCCAAGACGATTAGAGGACGGTCAGTACTAACCATTGGGTAAAGAGTTCCTCACCATGATGGCGCGCAAGATGAAGGATACCGACTCTGAGGAGGAGATCCGCGAGGCTTTCAAGGTGTTCGACCGTGACAACAACGGTTTCATTTCTGCTGCTGAGCTTCGACATGTCATGACCTCCATCGGCGAGAAGCTCACTGATGATGAGGTTGATGAG
>F. contaminatum CBS114899T 
TCCCTCTTTGTAAGCTATCCCTCTTGTTTCGCCGCTTGCCTCGCCGCGTCTTGCTAGAAGCTGTCGCTAACCTCTTTATGTAGGACAAGGATGGCGATGGTGAGTGATGCTCCCCTTTCCGCGATGTTTCTTCGTTGGCCCCGTGCGAAACCCAAATCGATCCAGCAAAGCATCAGAACACTATAACTCTTTACATCTCTTTCTATGCGATATTCTTAAATCGAAAACATGAGCTAAACGCCTCGCTCTAGGCCAGATTACCACCAAGGAGCTCGGTACCGTTATGCGCTCTCTCGGCCAGAACCCCTCCGAGTCTGAGCTTCAGGACATGATCAATGAGGTTGACGCCGACAACAACGGCACCATCGACTTTCCTGGTGCGTAATATTCCAAGACGATTAGAGGACGGTCAGTACTAACCATTGGGTAAAGAGTTCCTCACCATGATGGCGCGCAAGATGAAGGATACCGACTCTGAGGAGGAGATCCGCGAGGCTTTCAAGGTGTTCGACCGTGACAACAACGGTTTCATTTCTGCTGCTGAGCTTCGACATGTCATGACCTCCATCGGCGAGAAGCTCACTGATGATGAGGTTGATGAG
>F. contaminatum CBS117461  
TCCCTCTTTGTAAGCTATCCCTCTTGTTTCGCCGCTTGCCTCGCCGCGTCTTGCTAGAAGCTGTCGCTAACCTCTTTATGTAGGACAAGGATGGCGATGGTGAGTGATGCTCCCCTTTCCGCGATGTTTCTTCGTTGGCCCCGTGCGAAACCCAAATCGATCCAGCAAAGCATCAGAACACTATAACTCTTTACATCTCTTTCTATGCGATATTCTTAAATCGAAAACATGAGCTAAACGCCTCGCTCTAGGCCAGATTACCACCAAGGAGCTCGGTACCGTTATGCGCTCTCTCGGCCAGAACCCCTCCGAGTCTGAGCTTCAGGACATGATCAATGAGGTTGACGCCGACAACAACGGCACCATCGACTTTCCTGGTGCGTAATATTCCAAGACGATTAGAGGACGGTCAGTACTAACCATTGGGTAAAGAGTTCCTCACCATGATGGCGCGCAAGATGAAGGATACCGACTCTGAGGAGGAGATCCGCGAGGCTTTCAAGGTGTTCGACCGTGACAACAACGGTTTCATTTCTGCTGCTGAGCTTCGACATGTCATGACCTCCATCGGCGAGAAGCTCACTGATGATGAGGTTGATGAG
>F. cugenangense CBS620.72  
TCCCTCTTTGTAAGCTATCCCTCTTGTTTCGCCGCTTGCCTCGCCGCGTCTTGCTAGAAGCTGTCGCTAACCTCTTTATGTAGGACAAGGATGGCGATGGTGAGTGATGCTCCCCTTTCCGCGATGTTTCTTCGTTGGCCCCGTGCGAAACCCAAATCGATCCAACAAAGCATCAGACCACTATAACTCTTTACATCTTTTTCTATGCGATATTCTTAAATCGAAAACATGAGCTAAACGCCTCGCTCTAGGCCAGATTACCACCAAGGAGCTCGGTACCGTTATGCGCTCTCTCGGCCAGAACCCCTCCGAGTCTGAGCTTCAGGACATGATCAACGAGGTTGACGCCGACAACAACGGCACCATCGACTTTCCTGGTGCGTAATATTCCAAGACGATTAGAGGACGGTCAGTACTAACCATTGGGTAAAGAGTTCCTCACCATGATGGCGCGCAAGATGAAGGATACCGACTCTGAGGAGGAGATCCGCGAGGCTTTCAAGGTGTTCGACCGTGACAACAACGGTTTCATTTCTGCTGCTGAGCTTCGACATGTCATGACCTCCATCGGCGAGAAGCTCACTGATGATGAGGTTGATGAG
>F. cugenangense CBS130304  
TCCCTCTTTGTAAGCTATCCCTCTTGTTTCGCCGCTTGCCTCGCCGCGTCTTGCTAGAAGCTGTCGCTAACCTCTTTATGTAGGACAAGGATGGCGATGGTGAGTGATGCTCCCCTTTCCGCGATGTTTCTTCGTTGGCCCCGTGCGAAACCCAAATCGATCCAACAAAGCATCAGACCACTATAACTCTTTACATCTCTTTCTATGCGATATTCTTAAATCGAAAACATGAGCTAAACGCCTCGCTCTAGGCCAGATTACCACCAAGGAGCTCGGTACCGTTATGCGCTCTCTCGGCCAGAACCCCTCCGAGTCTGAGCTTCAGGACATGATCAACGAGGTTGACGCCGACAACAACGGCACCATCGACTTTCCTGGTGCGTAATATTCCAAGACGATTAGAGGACGGTCAGTACTAACCATTGGGTAAAGAGTTCCTCACCATGATGGCGCGCAAGATGAAGGATACCGACTCTGAGGAGGAGATCCGCGAGGCTTTCAAGGTGTTCGACCGTGACAACAACGGTTTCATTTCTGCTGCTGAGCTTCGACATGTCATGACCTCCATCGGCGAGAAGCTCACTGATGATGAGGTTGATGAG
>F. cugenangense CBS130308  
TCCCTCTTTGTAAGCTATCCCTCTTGTTTCGCCGCTTGCCTCGCCGCGTCTTGCTAGAAGCTGTCGCTAACCTCTTTATGTAGGACAAGGATGGCGATGGTGAGTGATGCTCCCCTTTCCGCGATGTTTCTTCGTTGGCCCCGTGCGAAACCCAAATCGATCCAACAAAGCATCAGACCACTATAACTCTTTACATCTCTTTCTATGCGATATTCTTAAATCGAAAACATGAGCTAAACGCCTCGCTCTAGGCCAGATTACCACCAAGGAGCTCGGTACCGTTATGCGCTCTCTCGGCCAGAACCCCTCCGAGTCTGAGCTTCAGGACATGATCAACGAGGTTGACGCCGACAACAACGGCACCATCGACTTTCCTGGTGCGTAATATTCCAAGACGATTAGAGGACGGTCAGTACTAACCATTGGGTAAAGAGTTCCTCACCATGATGGCGCGCAAGATGAAGGATACCGACTCTGAGGAGGAGATCCGCGAGGCTTTCAAGGTGTTCGACCGTGACAACAACGGTTTCATTTCTGCTGCTGAGCTTCGACATGTCATGACCTCCATCGGCGAGAAGCTCACTGATGATGAGGTTGATGAG
>F. curvatum CBS247.61  
TCCCTCTTTGTAAGCTATCCCTCTTGTTTCACCGCTTGCCTCGCCGCGTCTTGCTAGAAGCTGTCGCTAACCTCTTTATGTAGGACAAGGATGGCGATGGTGAGTGATGCTCCCCTTTCCGCGATGTTTCTTCGTTGGCCCCGTGCGAAACCCAAATCGATCCAGCAAAGCATCAGACCACTATAACTCTTTACATCTCTTTCTATGCGATATTCTTAAATCGAAAACATGAGCTAAACGCCTCGCTCTAGGCCAGATTACCACCAAGGAGCTCGGTACCGTTATGCGCTCTCTCGGCCAGAACCCCTCCGAGTCTGAGCTTCAGGACATGATCAACGAGGTTGACGCCGACAACAACGGCACCATCGACTTTCCTGGTGCGTAATATTCCAAGACGATTAGAGGACGGTCAGTACTAACCATTGGGTAAAGAGTTCCTCACCATGATGGCGCGCAAGATGAAGGATACCGACTCTGAGGAGGAGATCCGCGAGGCTTTCAAGGTGTTCGACCGTGACAACAACGGTTTCATTTCTGCTGCTGAGCTTCGACATGTCATGACCTCCATCGGCGAGAAGCTCACTGATGATGAGGTTGATGAG
>F. curvatum CBS238.94  
TCCCTCTTTGTAAGCTATCCCTCTTGTTTCACCGCTTGCCTCGCCGCGTCTTGCTAGAAGCTGTCGCTAACCTCTTTATGTAGGACAAGGATGGCGATGGTGAGTGATGCTCCCCTTTCCGCGATGTTTCTTCGTTGGCCCCGTGCGAAACCCAAATCGATCCAGCAAAGCATCAGACCACTATAACTCTTTACATCTCTTTCTATGCGATATTCTTAAATCGAAAACATGAGCTAAACGCCTCGCTCTAGGCCAGATTACCACCAAGGAGCTCGGTACCGTTATGCGCTCTCTCGGCCAGAACCCCTCCGAGTCTGAGCTTCAGGACATGATCAACGAGGTTGACGCCGACAACAACGGCACCATCGACTTTCCTGGTGCGTAATATTCCAAGACGATTAGAGGACGGTCAGTACTAACCATTGGGTAAAGAGTTCCTCACCATGATGGCGCGCAAGATGAAGGATACCGACTCTGAGGAGGAGATCCGCGAGGCTTTCAAGGTGTTCGACCGTGACAACAACGGTTTCATTTCTGCTGCTGAGCTTCGACATGTCATGACCTCCATCGGCGAGAAGCTCACTGATGATGAGGTTGATGAG
>F. curvatum CBS141.95  
TCCCTCTTTGTAAGCTATCCCTCTTGTTTCACCGCTTGCCTCGCCGCGTCTTGCTAGAAGCTGTCGCTAACCTCTTTATGTAGGACAAGGATGGCGATGGTGAGTGATGCTCCCCTTTCCGCGATGTTTCTTCGTTGGCCCCGTGCGAAACCCAAATCGATCCAGCAAAGCATCAGACCACTATAACTCTTTACATCTCTTTCTATGCGATATTCTTAAATCGAAAACATGAGCTAAACGCCTCGCTCTAGGCCAGATTACCACCAAGGAGCTCGGTACCGTTATGCGCTCTCTCGGCCAGAACCCCTCCGAGTCTGAGCTTCAGGACATGATCAACGAGGTTGACGCCGACAACAACGGCACCATCGACTTTCCTGGTGCGTAATATTCCAAGACGATTAGAGGACGGTCAGTACTAACCATTGGGTAAAGAGTTCCTCACCATGATGGCGCGCAAGATGAAGGATACCGACTCTGAGGAGGAGATCCGCGAGGCTTTCAAGGTGTTCGACCGTGACAACAACGGTTTCATTTCTGCTGCTGAGCTTCGACATGTCATGACCTCCATCGGCGAGAAGCTCACTGATGATGAGGTTGATGAG
>F. duoseptatum CBS102026  
TCCCTCTTTGTAAGCTATCCCTCTTGTTTCGCCGCTTGCCTCGCCGCGTCTTGCTAGAAGCTGTCGCTAACCTCTTTATGTAGGACAAGGATGGCGATGGTGAGTGATGCTCCCCTTTCCGCGATGTTTCTTCGTTGGCCCCGTGCGAAACCCAAATCGATCCAACAAAGCATCAGACCACTATAACTCTTTACATCTCTTTCTATGCGATATTCTTAAATCGAAAACATGAGCTAAACGCCTCGCTCTAGGCCAGATTACCACCAAGGAGCTCGGTACCGTTATGCGCTCTCTCGGCCAGAACCCCTCCGAGTCTGAGCTTCAGGACATGATCAACGAGGTTGACGCCGACAACAACGGCACCATCGACTTTCCTGGTGCGTAATATTCCAAGACGATTAGAGGACGGTCAGTACTAACCATTGGGTAAAGAGTTCCTCACCATGATGGCGCGCAAGATGAAGGATACCGACTCTGAGGAGGAGATCCGCGAGGCTTTCAAGGTGTTCGACCGTGACAACAACGGTTTCATTTCTGCTGCTGAGCTTCGACATGTCATGACCTCCATCGGCGAGAAGCTCACTGATGATGAGGTTGATGAG
>F. elaeidis CBS217.49  
TCCCTCTTTGTAAGCTATCCCTCTTGTTTCGCCGCTTGCCTCGCCGCGTCTTGCTAGAAGCTGTCGCTAACCTCTTTATGTAGGACAAGGATGGCGATGGTGAGTGATGCTCCCCTTTCCGCGATGTTTCTTCGTTGGCCCCGTGCGAAACCCAAATCGATCCAACAAAGCATCAGACCACTATAACTCTTTACATCTCTTTCTATGCGATATTCTTAAATCGAAAACATGAGCTAAACGCCTCGCTCTAGGCCAGATTACCACCAAGGAGCTCGGTACCGTTATGCGCTCTCTCGGCCAGAACCCCTCCGAGTCTGAGCTTCAGGACATGATCAACGAGGTTGACGCCGACAACAACGGCACCATCGACTTTCCTGGTGCGTAATATTCCAAGACGATTAGAGGACGGTCAGTACTAACCATTGGGTAAAGAGTTCCTCACCATGATGGCGCGCAAGATGAAGGATACCGACTCTGAGGAGGAGATCCGCGAGGCTTTCAAGGTGTTCGACCGTGACAACAACGGTTTCATTTCTGCTGCTGAGCTTCGACATGTCATGACCTCCATCGGCGAGAAGCTCACTGATGATGAGGTTGATGAG
>F. elaeidis CBS218.49  
TCCCTCTTTGTAAGCTATCCCTCTTGTTTCGCCGCTTGCCTCGCCGCGTCTTGCTAGAAGCTGTCGCTAACCTCTTTATGTAGGACAAGGATGGCGATGGTGAGTGATGCTCCCCTTTCCGCGATGTTTCTTCGTTGGCCCCGTGCGAAACCCAAATCGATCCAACAAAGCATCAGACCACTATAACTCTTTACATCTCTTTCTATGCGATATTCTTAAATCGAAAACATGAGCTAAACGCCTCGCTCTAGGCCAGATTACCACCAAGGAGCTCGGTACCGTTATGCGCTCTCTCGGCCAGAACCCCTCCGAGTCTGAGCTTCAGGACATGATCAACGAGGTTGACGCCGACAACAACGGCACCATCGACTTTCCTGGTGCGTAATATTCCAAGACGATTAGAGGACGGTCAGTACTAACCATTGGGTAAAGAGTTCCTCACCATGATGGCGCGCAAGATGAAGGATACCGACTCTGAGGAGGAGATCCGCGAGGCTTTCAAGGTGTTCGACCGTGACAACAACGGTTTCATTTCTGCTGCTGAGCTTCGACATGTCATGACCTCCATCGGCGAGAAGCTCACTGATGATGAGGTTGATGAG
>F. elaeidis CBS255.52  
TCCCTCTTTGTAAGCTATCCCTCTTGTTTCGCCGCTTGCCTCGCCGCGTCTTGCTAGAAGCTGTCGCTAACCTCTTTATGTAGGACAAGGATGGCGATGGTGAGTGATGCTCCCCTTTCCGCGATGTTTCTTCGTTGGCCCCGTGCGAAACCCAAATCGATCCAACAAAGCATCAGACCACTATAACTCTTTACATCTCTTTCTATGCGATATTCTTAAATCGAAAACATGAGCTAAACGCCTCGCTCTAGGCCAGATTACCACCAAGGAGCTCGGTACCGTTATGCGCTCTCTCGGCCAGAACCCCTCCGAGTCTGAGCTTCAGGACATGATCAACGAGGTTGACGCCGACAACAACGGCACCATCGACTTTCCTGGTGCGTAATATTCCAAGACGATTAGAGGACGGTCAGTACTAACCATTGGGTAAAGAGTTCCTCACCATGATGGCGCGCAAGATGAAGGATACCGACTCTGAGGAGGAGATCCGCGAGGCTTTCAAGGTGTTCGACCGTGACAACAACGGTTTCATTTCTGCTGCTGAGCTTCGACATGTCATGACCTCCATCGGCGAGAAGCTCACTGATGATGAGGTTGATGAG
>F. fabacearum CBS144742  
TCCCTCTTTGTAAGCTATCCCTCTTGTTTCGCCGCTTGCCTCGCCGCGTCTTGCTAGAAGCTGTCGCTAACCTCTTTATGTAGGACAAGGATGGCGATGGTGAGTGATGCTCCCCTTTCCGCGATGTTTCTTCGTTGGCCCCGTGCGAAACCCAAATCGATCCAACAAAGCATCAGACCACTATAACTCTTTACATCTCTTTCTATGCGATATTCTTAAATCGAAAACATGAGCTAAACGCCTCGCTCTAGGCCAGATTACCACCAAGGAGCTCGGTACCGTTATGCGCTCTCTCGGCCAGAACCCCTCCGAGTCTGAGCTTCAGGACATGATCAACGAGGTTGACGCCGACAACAACGGCACCATCGACTTTCCTGGTGCGTAATATTCCAAGACGATTAGAGGACGGTCAGTACTAACCATTGGGTAAAGAGTTCCTCACCATGATGGCGCGCAAGATGAAGGATACCGACTCTGAGGAGGAGATCCGCGAGGCTTTCAAGGTGTTTGACCGTGACAACAACGGTTTCATTTCTGCTGCTGAGCTTCGACATGTCATGACCTCCATCGGCGAGAAGCTCACTGATGATGAGGTTGATGAG
>F. fabacearum CBS144743  
TCCCTCTTTGTAAGCTATCCCTCTTGTTTCGCCGCTTGCCTCGCCGCGTCTTGCTAGAAGCTGTCGCTAACCTCTTTATGTAGGACAAGGATGGCGATGGTGAGTGATGCTCCCCTTTCCGTGATGTTTCTTCGTTGGCCCCGTGCGAAACCCAAATCGATCCAACAAAGCATCAGACCACTATAACTCTTTACATCTCTTTCTATGCGATATTCTTAAATCGAAAACATGAGCTAAACGCCTCGCTCTAGGCCAGATTACCACCAAGGAGCTCGGTACCGTTATGCGCTCTCTCGGCCAGAACCCCTCCGAGTCTGAGCTTCAGGACATGATCAACGAGGTTGACGCCGACAACAACGGCACCATCGACTTTCCTGGTGCGTAATATTCCAAGACGATTAGAGGACGGTCAGTACTAACCATTGGGTAAAGAGTTCCTCACCATGATGGCGCGCAAGATGAAGGATACCGACTCTGAGGAGGAGATCCGCGAGGCTTTCAAGGTGTTTGACCGTGACAACAACGGTTTCATTTCTGCTGCTGAGCTTCGACATGTCATGACCTCCATCGGCGAGAAGCTCACTGATGATGAGGTTGATGAG
>F. fabacearum CBS144744  
TCCCTCTTTGTAAGCTATCCCTCTTGTTTCGCCGCTTGCCTCGCCGCGTCTTGCTAGAAGCTGTCGCTAACCTCTTTATGTAGGACAAGGATGGCGATGGTGAGTGATGCTCCCCTTTCCGTGATGTTTCTTCGTTGGCCCCGTGCGAAACCCAAATCGATCCAACAAAGCATCAGACCACTATAACTCTTTACATCTCTTTCTATGCGATATTCTTAAATCGAAAACATGAGCTAAACGCCTCGCTCTAGGCCAGATTACCACCAAGGAGCTCGGTACCGTTATGCGCTCTCTCGGCCAGAACCCCTCCGAGTCTGAGCTTCAGGACATGATCAACGAGGTTGACGCCGACAACAACGGCACCATCGACTTTCCTGGTGCGTAATATTCCAAGACGATTAGAGGACGGTCAGTACTAACCATTGGGTAAAGAGTTCCTCACCATGATGGCGCGCAAGATGAAGGATACCGACTCTGAGGAGGAGATCCGCGAGGCTTTCAAGGTGTTTGACCGTGACAACAACGGTTTCATTTCTGCTGCTGAGCTTCGACATGTCATGACCTCCATCGGCGAGAAGCTCACTGATGATGAGGTTGATGAG
>F. foetens CBS120665  
TCCCTCTTTGTAAGCTATCCCTCTTGTTTCGCCGCTTGCCTCGCCGCGTCTTGCTAGAAGCTGTCGCTAACCTCTTTATGTAGGACAAGGATGGCGATGGTGAGTGATGCTCCCCTTTCCGCGATGTTTCTTCGTTGGCCCCGTGCGAAACCCAAATCGATCCAACAAAGCATCAGACCACTATAATTCTTATCATCTCTGTCTATGCGATGTTCTTAAATCGAAAATATGAGCTAAACGCCTCGCTCTAGGCCAGATTACCACCAAGGAGCTCGGTACCGTTATGCGCTCTCTTGGCCAGAACCCCTCCGAGTCTGAGCTTCAGGACATGATCAACGAGGTTGACGCCGACAACAACGGCACCATCGACTTTCCTGGTGCGTAATATTCCAAGACGATTAGAGGACGGTCAGTACTAATCATTGGGTCAAGAGTTCCTCACCATGATGGCGCGCAAGATGAAGGATACCGACTCTGAGGAGGAGATCCGCGAGGCTTTCAAGGTGTTCGACCGTGACAACAACGGTTTCATTTCTGCTGCTGAGCTTCGACATGTCATGACCTCCATCGGCGAGAAGCTCACTGATGATGAGGTTGATGAG
>F. glycines CBS176.33  
TCCCTCTTTGTAAGCTATCCCTCTTGTTTCGCCGCTTGCCTCGCCGCGTCTTGCTAGAAGCTGTCGCTAACCTCTTTATGTAGGACAAGGATGGCGATGGTGAGTGATGCTCCCCTTTCCGCGATGTTTCTTCGTTGGCCCCGTGCGAAACCCAAATCGATCCAACAAAGCATCAGACCACTATAACTCTTTACATCTCTTTCTATGCGATATTCTTAAATCGAAAACATGAGCTAAACGCCTCGCTCTAGGCCAGATTACCACCAAGGAGCTCGGTACCGTTATGCGCTCTCTCGGCCAGAACCCCTCCGAGTCTGAGCTTCAGGACATGATCAACGAGGTTGACGCCGACAACAACGGCACCATCGACTTTCCTGGTGCGTAATATTCCAAGACGATTAGAGGACGGTCAGTACTAACCATTGGGTAAAGAGTTCCTCACCATGATGGCGCGCAAGATGAAGGATACCGACTCTGAGGAGGAGATCCGCGAGGCTTTCAAGGTGTTCGACCGTGACAACAACGGTTTCATTTCTGCTGCTGAGCTTCGACATGTCATGACCTCCATCGGCGAGAAGCTCACTGATGATGAGGTTGATGAG
>F. glycines CBS214.49  
TCCCTCTTTGTAAGCTATCCCTCTTGTTTCGCCGCTTGCCTCGCCGCGTCTTGCTAGAAGCTGTCGCTAACCTCTTTATGTAGGACAAGGATGGCGATGGTGAGTGATGCTCCCCTTTCCGCGATGTTTCTTCGTTGGCCCCGTGCGAAACCCAAATCGATCCAACAAAGCATCAGACCACTATAACTCTTTACATCTCTTTCTATGCGATATTCTTAAATCGAAAACATGAGCTAAACGCCTCGCTCTAGGCCAGATTACCACCAAGGAGCTCGGTACCGTTATGCGCTCTCTCGGCCAGAACCCCTCCGAGTCTGAGCTTCAGGACATGATCAACGAGGTTGACGCCGACAACAACGGCACCATCGACTTTCCTGGTGCGTAATATTCCAAGACGATTAGAGGACGGTCAGTACTAACCATTGGGTAAAGAGTTCCTCACCATGATGGCGCGCAAGATGAAGGATACCGACTCTGAGGAGGAGATCCGCGAGGCTTTCAAGGTGTTCGACCGTGACAACAACGGTTTCATTTCTGCTGCTGAGCTTCGACATGTCATGACCTCCATCGGCGAGAAGCTCACTGATGATGAGGTTGATGAG
>F. glycines CBS200.89  
TCCCTCTTTGTAAGCTATCCCTCTTGTTTCGCCGCTTGCCTCGCCGCGTCTTGCTAGAAGCTGTCGCTAACCTCTTTATGTAGGACAAGGATGGCGATGGTGAGTGATGCTCCCCTTTCCGCGATGTTTCTTCGTTGGCCCCGTGCGAAACCCAAATCGATCCAACAAAGCATCAGACCACTATAACTCTTTACATCTCTTTCTATGCGATATTCTTAAATCGAAAACATGAGCTAAACGCCTCGCTCTAGGCCAGATTACCACCAAGGAGCTCGGTACCGTTATGCGCTCTCTCGGCCAGAACCCCTCCGAGTCTGAGCTTCAGGACATGATCAACGAGGTTGACGCCGACAACAACGGCACCATCGACTTTCCTGGTGCGTAATATTCCAAGACGATTAGAGGACGGTCAGTACTAACCATTGGGTAAAGAGTTCCTCACCATGATGGCGCGCAAGATGAAGGATACCGACTCTGAGGAGGAGATCCGCGAGGCTTTCAAGGTGTTCGACCGTGACAACAACGGTTTCATTTCTGCTGCTGAGCTTCGACATGTCATGACCTCCATCGGCGAGAAGCTCACTGATGATGAGGTTGATGAG
>F. gossypinum CBS116611  
TCCCTCTTTGTAAGCTATCCCTCTTGTTTCGCCGCTTGCCTCGCCGCGTCTTGCTAGAAGCTGTCGCTAACCTCTTTATGTAGGACAAGGATGGCGATGGTGAGTGATGCTCCCCTTTCCGCGATGTTTCTTCGTTGGCCCCGTGCGAAACCCAAATCGATCCAACAAAGCATCAGACCACTATAACTCTTTACATCTCTTTCTATGCGATATTCTTAAATCGAAAACATGAGCTAAACGCCTCGCTCTAGGCCAGATTACCACCAAGGAGCTCGGTACCGTTATGCGCTCTCTCGGCCAGAACCCCTCCGAGTCTGAGCTTCAGGACATGATCAACGAGGTTGACGCCGACAACAACGGCACCATCGACTTTCCTGGTGCGTAATATTCCAAGACGATTAGAGGACGGTCAGTACTAACCATTGGGTAAAGAGTTCCTCACCATGATGGCGCGCAAGATGAAGGATACCGACTCTGAGGAGGAGATCCGCGAGGCTTTCAAGGTGTTCGACCGTGACAACAACGGTTTCATTTCTGCTGCTGAGCTTCGACATGTCATGACCTCCATCGGCGAGAAGCTCACTGATGATGAGGTTGATGAG
>F. gossypinum CBS116612  
TCCCTCTTTGTAAGCTATCCCTCTTGTTTCGCCGCTTGCCTCGCCGCGTCTTGCTAGAAGCTGTCGCTAACCTCTTTATGTAGGACAAGGATGGCGATGGTGAGTGATGCTCCCCTTTCCGCGATGTTTCTTCGTTGGCCCCGTGCGAAACCCAAATCGATCCAACAAAGCATCAGACCACTATAACTCTTTACATCTCTTTCTATGCGATATTCTTAAATCGAAAACATGAGCTAAACGCCTCGCTCTAGGCCAGATTACCACCAAGGAGCTCGGTACCGTTATGCGCTCTCTCGGCCAGAACCCCTCCGAGTCTGAGCTTCAGGACATGATCAACGAGGTTGACGCCGACAACAACGGCACCATCGACTTTCCTGGTGCGTAATATTCCAAGACGATTAGAGGACGGTCAGTACTAACCATTGGGTAAAGAGTTCCTCACCATGATGGCGCGCAAGATGAAGGATACCGACTCTGAGGAGGAGATCCGCGAGGCTTTCAAGGTGTTCGACCGTGACAACAACGGTTTCATTTCTGCTGCTGAGCTTCGACATGTCATGACCTCCATCGGCGAGAAGCTCACTGATGATGAGGTTGATGAG
>F. gossypinum CBS116613T 
TCCCTCTTTGTAAGCTATCCCTCTTGTTTCGCCGCTTGCCTCGCCGCGTCTTGCTAGAAGCTGTCGCTAACCTCTTTATGTAGGACAAGGATGGCGATGGTGAGTGATGCTCCCCTTTCCGCGATGTTTCTTCGTTGGCCCCGTGCGAAACCCAAATCGATCCAACAAAGCATCAGACCACTATAACTCTTTACATCTCTTTCTATGCGATATTCTTAAATCGAAAACATGAGCTAAACGCCTCGCTCTAGGCCAGATTACCACCAAGGAGCTCGGTACCGTTATGCGCTCTCTCGGCCAGAACCCCTCCGAGTCTGAGCTTCAGGACATGATCAACGAGGTTGACGCCGACAACAACGGCACCATCGACTTTCCTGGTGCGTAATATTCCAAGACGATTAGAGGACGGTCAGTACTAACCATTGGGTAAAGAGTTCCTCACCATGATGGCGCGCAAGATGAAGGATACCGACTCTGAGGAGGAGATCCGCGAGGCTTTCAAGGTGTTCGACCGTGACAACAACGGTTTCATTTCTGCTGCTGAGCTTCGACATGTCATGACCTCCATCGGCGAGAAGCTCACTGATGATGAGGTTGATGAG
>F. hoodiae CBS132474T 
TCCCTCTTTGTAAGCTATCCCTCTTGTTTCGCCGCTTGCCTCGCCGCGTCTTGCTAGAAGCTGTCGCTAACCTCTTTATGTAGGACAAGGATGGCGATGGTGAGTGATGCTCCCCTTTCCGCGATGTTTCTTCGTTGGCCCCGTGCGAAACCCAAATCGATCCAGCAAAGCATCAGACCACTATAACTCTTTACATCTCTTTCTATGCGATATTCTTAAATCGAAAACATGAGCTAAACGCCTCGCTCTAGGCCAGATTACCACCAAGGAGCTCGGTACCGTTATGCGCTCTCTCGGCCAGAACCCCTCCGAGTCTGAGCTTCAGGACATGATCAACGAGGTTGACGCCGACAACAACGGCACCATCGACTTTCCTGGTGCGTAATATTCCAAGACGATTAGAGGACGGTCAGTACTAACCATTGGGTAAAGAGTTCCTCACCATGATGGCGCGCAAGATGAAGGATACCGACTCTGAGGAGGAGATCCGCGAGGCTTTCAAGGTGTTCGACCGTGACAACAACGGTTTCATTTCTGCTGCTGAGCTTCGACATGTCATGACCTCCATCGGCGAGAAGCTCACTGATGATGAGGTTGATGAG
>F. hoodiae CBS132476  
TCCCTCTTTGTAAGCTATCCCTCTTGTTTCGCCGCTTGCCTCGCCGCGTCTTGCTAGAAGCTGTCGCTAACCTCTTTATGTAGGACAAGGATGGCGATGGTGAGTGATGCTCCCCTTTCCGCGATGTTTCTTCGTTGGCCCCGTGCGAAACCCAAATCGATCCAGCAAAGCATCAGACCACTATAACTCTTTACATCTCTTTCTATGCGATATTCTTAAATCGAAAACATGAGCTAAACGCCTCGCTCTAGGCCAGATTACCACCAAGGAGCTCGGTACCGTTATGCGCTCTCTCGGCCAGAACCCCTCCGAGTCTGAGCTTCAGGACATGATCAACGAGGTTGACGCCGACAACAACGGCACCATCGACTTTCCTGGTGCGTAATATTCCAAGACGATTAGAGGACGGTCAGTACTAACCATTGGGTAAAGAGTTCCTCACCATGATGGCGCGCAAGATGAAGGATACCGACTCTGAGGAGGAGATCCGCGAGGCTTTCAAGGTGTTCGACCGTGACAACAACGGTTTCATTTCTGCTGCTGAGCTTCGACATGTCATGACCTCCATCGGCGAGAAGCTCACTGATGATGAGGTTGATGAG
>F. hoodiae CBS132477  
TCCCTCTTTGTAAGCTATCCCTCTTGTTTCGCCGCTTGCCTCGCCGCGTCTTGCTAGAAGCTGTCGCTAACCTCTTTATGTAGGACAAGGATGGCGATGGTGAGTGATGCTCCCCTTTCCGCGATGTTTCTTCGTTGGCCCCGTGCGAAACCCAAATCGATCCAGCAAAGCATCAGACCACTATAACTCTTTACATCTCTTTCTATGCGATATTCTTAAATCGAAAACATGAGCTAAACGCCTCGCTCTAGGCCAGATTACCACCAAGGAGCTCGGTACCGTTATGCGCTCTCTCGGCCAGAACCCCTCCGAGTCTGAGCTTCAGGACATGATCAACGAGGTTGACGCCGACAACAACGGCACCATCGACTTTCCTGGTGCGTAATATTCCAAGACGATTAGAGGACGGTCAGTACTAACCATTGGGTAAAGAGTTCCTCACCATGATGGCGCGCAAGATGAAGGATACCGACTCTGAGGAGGAGATCCGCGAGGCTTTCAAGGTGTTCGACCGTGACAACAACGGTTTCATTTCTGCTGCTGAGCTTCGACATGTCATGACCTCCATCGGCGAGAAGCTCACTGATGATGAGGTTGATGAG
>F. languescens CBS645.78  
TCCCTCTTTGTAAGCTATCCCTCTTGTTTCGCCGCTTGCCTCGCCGCGTCTTGCTAGAAGCTGTCGCTAACCTCTTTATGTAGGACAAGGATGGCGATGGTGAGTGATGCTCCCCTTTCCGCGATGTTTCTTCGTTGGCCCCGTGCGAAACCCAAATCGATCCAGCAAAGCATCAGACCACTATAACTCTTTACATCTCTTTCTATGCGATATTCTTAAATCGAAAACATGAGCTAAACGCCTCGCTCTAGGCCAGATTACCACCAAGGAGCTCGGTACCGTTATGCGCTCTCTCGGCCAGAACCCCTCCGAGTCTGAGCTTCAGGACATGATCAACGAGGTTGACGCCGACAACAACGGCACCATCGACTTTCCTGGTGCGTAATATTCCAAGACGATTAGAGGACGGTCAGTACTAACCATTGGGTAAAGAGTTCCTCACCATGATGGCGCGCAAGATGAAGGATACCGACTCTGAGGAGGAGATCCGCGAGGCTTTCAAGGTGTTCGACCGTGACAACAACGGTTTCATTTCTGCTGCTGAGCTTCGACATGTCATGACCTCCATCGGCGAGAAGCTCACTGATGATGAGGTTGATGAG
>F. languescens CBS646.78  
TCCCTCTTTGTAAGCTATCCCTCTTGTTTCGCCGCTTGCCTCGCCGCGTCTTGCTAGAAGCTGTCGCTAACCTCTTTATGTAGGACAAGGATGGCGATGGTGAGTGATGCTCCCCTTTCCGCGATGTTTCTTCGTTGGCCCCGTGCGAAACCCAAATCGATCCAGCAAAGCATCAGACCACTATAACTCTTTACATCTCTTTCTATGCGATATTCTTAAATCGAAAACATGAGCTAAACGCCTCGCTCTAGGCCAGATTACCACCAAGGAGCTCGGTACCGTTATGCGCTCTCTCGGCCAGAACCCCTCCGAGTCTGAGCTTCAGGACATGATCAACGAGGTTGACGCCGACAACAACGGCACCATCGACTTTCCTGGTGCGTAATATTCCAAGACGATTAGAGGACGGTCAGTACTAACCATTGGGTAAAGAGTTCCTCACCATGATGGCGCGCAAGATGAAGGATACCGACTCTGAGGAGGAGATCCGCGAGGCTTTCAAGGTGTTCGACCGTGACAACAACGGTTTCATTTCTGCTGCTGAGCTTCGACATGTCATGACCTCCATCGGCGAGAAGCTCACTGATGATGAGGTTGATGAG
>F. languescens CBS413.90  
TCCCTCTTTGTAAGCTATCCCTCTTGTTTCGCCGCTTGCCTCGCCGCGTCTTGCTAGAAGCTGTCGCTAACCTCTTTATGTAGGACAAGGATGGCGATGGTGAGTGATGCTCCCCTTTCCGCGATGTTTCTTCGTTGGCCCCGTGCGAAACCCAAATCGATCCAGCAAAGCATCAGACCACTATAACTCTTTACATCTCTTTCTATGCGATATTCTTAAATCGAAAACATGAGCTAAACGCCTCGCTCTAGGCCAGATTACCACCAAGGAGCTCGGTACCGTTATGCGCTCTCTCGGCCAGAACCCCTCCGAGTCTGAGCTTCAGGACATGATCAACGAGGTTGACGCCGACAACAACGGCACCATCGACTTTCCTGGTGCGTAATATTCCAAGACGATTAGAGGACGGTCAGTACTAACCATTGGGTAAAGAGTTCCTCACCATGATGGCGCGCAAGATGAAGGATACCGACTCTGAGGAGGAGATCCGCGAGGCTTTCAAGGTGTTCGACCGTGACAACAACGGTTTCATTTCTGCTGCTGAGCTTCGACATGTCATGACCTCCATCGGCGAGAAGCTCACTGATGATGAGGTTGATGAG
>F. libertatis CBS144748  
TCCCTCTTTGTAAGCTATCCCTCTTGTTTCGCCGCTTGCCTCGCCGCGTCTTGCTAGAAGCTGTCGCTAACCTCTTTATGTAGGACAAGGATGGCGATGGTGAGTGATGCTCCCCTTTCCGCGATGTTTCTTCGTTGGCCCCGTGCGAAACCCAAATCGATCCAACAAAGCATCAGACCACTATAACTCTTTACATCTCTTTCTATGCGATATTCTTAAATCGAAAACATGAGCTAAACGCCTCGCTCTAGGCCAGATTACCACCAAGGAGCTCGGTACCGTTATGCGCTCTCTCGGCCAGAACCCCTCCGAGTCTGAGCTTCAGGACATGATCAACGAGGTTGACGCCGACAACAACGGCACCATCGACTTTCCTGGTGCGTAATATTCCAAGACGATTAGAGGACGGTCAGTACTAACCATTGGGTAAAGAGTTCCTCACCATGATGGCGCGCAAGATGAAGGATACCGACTCTGAGGAGGAGATCCGCGAGGCTTTCAAGGTGTTCGACCGTGACAACAACGGTTTCATTTCTGCTGCTGAGCTTCGACATGTCATGACCTCCATCGGCGAGAAGCTCACTGATGATGAGGTTGATGAG
>F. libertatis CBS144747  
TCCCTCTTTGTAAGCTATCCCTCTTGTTTCGCCGCTTGCCTCGCCGCGTCTTGCTAGAAGCTGTCGCTAACCTCTTTATGTAGGACAAGGATGGCGATGGTGAGTGATGCTCCCCTTTCCGCGATGTTTCTTCGTTGGCCCCGTGCGAAACCCAAATCGATCCAACAAAGCATCAGACCACTATAACTCTTTACATCTCTTTCTATGCGATATTCTTAAATCGAAAACATGAGCTAAACGCCTCGCTCTAGGCCAGATTACCACCAAGGAGCTCGGTACCGTTATGCGCTCTCTCGGCCAGAACCCCTCCGAGTCTGAGCTTCAGGACATGATCAACGAGGTTGACGCCGACAACAACGGCACCATCGACTTTCCTGGTGCGTAATATTCCAAGACGATTAGAGGACGGTCAGTACTAACCATTGGGTAAAGAGTTCCTCACCATGATGGCGCGCAAGATGAAGGATACCGACTCTGAGGAGGAGATCCGCGAGGCTTTCAAGGTGTTCGACCGTGACAACAACGGTTTCATTTCTGCTGCTGAGCTTCGACATGTCATGACCTCCATCGGCGAGAAGCTCACTGATGATGAGGTTGATGAG
>F. libertatis CBS144749  
TCCCTCTTTGTAAGCTATCCCTCTTGTTTCGCCGCTTGCCTCGCCGCGTCTTGCTAGAAGCTGTCGCTAACCTCTTTATGTAGGACAAGGATGGCGATGGTGAGTGATGCTCCCCTTTCCGCGATGTTTCTTCGTTGGCCCCGTGCGAAACCCAAATCGATCCAACAAAGCATCAGACCACTATAACTCTTTACATCTCTTTCTATGCGATATTCTTAAATCGAAAACATGAGCTAAACGCCTCGCTCTAGGCCAGATTACCACCAAGGAGCTCGGTACCGTTATGCGCTCTCTCGGCCAGAACCCCTCCGAGTCTGAGCTTCAGGACATGATCAACGAGGTTGACGCCGACAACAACGGCACCATCGACTTTCCTGGTGCGTAATATTCCAAGACGATTAGAGGACGGTCAGTACTAACCATTGGGTAAAGAGTTCCTCACCATGATGGCGCGCAAGATGAAGGATACCGACTCTGAGGAGGAGATCCGCGAGGCTTTCAAGGTGTTCGACCGTGACAACAACGGTTTCATTTCTGCTGCTGAGCTTCGACATGTCATGACCTCCATCGGCGAGAAGCTCACTGATGATGAGGTTGATGAG
>F. nirenbergiae CBS129.24  
TCCCTCTTTGTAAGCTATCCCTCTTATTTCGCCGCTTGCCTCGCCGCGTCTTGCTAGAAGCTGTCGCTAACCTCTTTATGTAGGACAAGGATGGCGATGGTGAGTGATGCTCCCCTTTCCGCGATGTTTCTTCGTTGGCCCCGTGCGAAACCCAAATCGATCCAGCAAAGCATCAGACCACTATAGCTCTTTACATCTCTTTCTATGCGATATTCTTAAATCGAAAACATGAGCTAAACGCCTCGCTCTAGGCCAGATTACCACCAAGGAGCTCGGTACCGTTATGCGCTCTCTCGGCCAGAACCCCTCCGAGTCTGAGCTTCAGGACATGATCAACGAGGTTGACGCCGACAACAACGGCACCATCGACTTTCCTGGTGCGTAATATTCCAAGACGATTAGAGGACGGTCAGTACTAACCCTTGGGTAAAGAGTTCCTCACCATGATGGCGCGCAAGATGAAGGATACCGACTCTGAGGAGGAGATCCGCGAGGCTTTCAAGGTGTTCGACCGTGACAACAACGGTTTCATTTCTGCTGCTGAGCTTCGACATGTCATGACCTCCATCGGCGAGAAGCTCACTGATGATGAGGTTGATGAG
>F. nirenbergiae CBS149.25  
TCCCTCTTTGTAAGCTATCCCTCTTGTTTCGCCGCTTGCCTCGCCGCGTCTTGCTAGAAGCTGTCGCTAACCTCTTTATGTAGGACAAGGATGGCGATGGTGAGTGATGCTCCCCTTTCCGCGATGTTTCTTCGTTGGCCCCGTGCGAAACCCAAATCGATCCAGCAAAGCATCAGACCACTATAACTCTTTACATCTCTTTCTATGCGATATTCTTAAATCGAAAACATGAGCTAAACGCCTCGCTCTAGGCCAGATTACCACCAAGGAGCTCGGTACCGTTATGCGCTCTCTCGGCCAGAACCCCTCCGAGTCTGAGCTTCAGGACATGATCAACGAGGTTGACGCCGACAACAACGGCACCATCGACTTTCCTGGTGCGTAATATTCCAAGACGATTAGAGGACGGTCAGTACTAACCCTTGGGTAAAGAGTTCCTCACCATGATGGCGCGCAAGATGAAGGATACCGACTCTGAGGAGGAGATCCGCGAGGCTTTCAAGGTGTTCGACCGTGACAACAACGGTTTCATTTCTGCTGCTGAGCTTCGACATGTCATGACCTCCATCGGCGAGAAGCTCACTGATGATGAGGTTGATGAG
>F. nirenbergiae CBS840.88T 
TCCCTCTTTGTAAGCTATCCCTCTTGTTTCGCCGCTTGCCTCGCCGCGTCTTGCTAGAAGCTGTCGCTAACCTCTTTATGTAGGACAAGGATGGCGATGGTGAGTGATGCTCCCCTTTCCGCGATGTTTCTTCGTTGGCCCCGTGCGAAACCCAAATCGATCCAGCAAAGCATCAGACCACTATAACTCTTTACATCTCTTTCTATGCGATATTCTTAAATCGAAAACATGAGCTAAACGCCTCGCTCTAGGCCAGATTACCACCAAGGAGCTCGGTACCGTTATGCGCTCTCTCGGCCAGAACCCCTCCGAGTCTGAGCTTCAGGACATGATCAACGAGGTTGACGCCGACAACAACGGCACCATCGACTTTCCTGGTGCGTAATATTCCAAGACGATTAGAGGACGGTCAGTACTAACCCTTGGGTAAAGAGTTCCTCACCATGATGGCGCGCAAGATGAAGGATACCGACTCTGAGGAGGAGATCCGCGAGGCTTTCAAGGTGTTCGACCGTGACAACAACGGTTTCATTTCTGCTGCTGAGCTTCGACATGTCATGACCTCCATCGGCGAGAAGCTCACTGATGATGAGGTTGATGAG
>F. odoratissimum CBS794.70  
TCCCTCTTTGTAAGCTATCCCTCTTGTTTCGCCGCTTGCCTCGCCGCGTCTTGCTAGAAGCTGTCGCTAACCTCTTAATGTAGGACAAGGATGGCGATGGTGAGTGATGCTCCCCTTTCCGCGATGTTTCTTCGTTGGCCCCGTGCGAAACCCAAATCGATCCAACAAAGCATCAGACCACTATAACTCTTTACATCTCTTTCTATGCGATATTCTTAAATCGAAAACATGAGCTAAACGCCTCGCTCTAGGCCAGATTACCACCAAGGAGCTCGGTACCGTTATGCGCTCTCTCGGCCAGAACCCCTCCGAGTCTGAGCTTCAGGACATGATCAACGAGGTTGACGCCGACAACAACGGCACCATCGACTTTCCTGGTGCGTAATATTCCAAGACGATTAGAGGACGGTCAGTACTAACCATTGGGTAAAGAGTTCCTCACCATGATGGCGCGCAAGATGAAGGATACCGACTCTGAGGAGGAGATCCGCGAGGCTTTCAAGGTGTTCGACCGTGACAACAACGGTTTCATTTCTGCTGCTGAGCTTCGACATGTCATGACCTCCATCGGCGAGAAGCTCACTGATGATGAGGTTGATGAG
>F. odoratissimum CBS102030  
TCCCTCTTTGTAAGCTATCCCTCTTGTTTCGCCGCTTGCCTCGCCGCGTCTTGCTAGAAGCTGTCGCTAACCTCTTAATGTAGGACAAGGATGGCGATGGTGAGTGATGCTCCCCTTTCCGCGATGTTTCTTCGTTGGCCCCGTGCGAAACCCAAATCGATCCAACAAAGCATCAGACCACTATAACTCTTTACATCTCTTTCTATGCGATATTCTTAAATCGAAAACATGAGCTAAACGCCTCGCTCTAGGCCAGATTACCACCAAGGAGCTCGGTACCGTTATGCGCTCTCTCGGCCAGAACCCCTCCGAGTCTGAGCTTCAGGACATGATCAACGAGGTTGACGCCGACAACAACGGCACCATCGACTTTCCTGGTGCGTAATATTCCAAGACGATTAGAGGACGGTCAGTACTAACCATTGGGTAAAGAGTTCCTCACCATGATGGCGCGCAAGATGAAGGATACCGACTCTGAGGAGGAGATCCGCGAGGCTTTCAAGGTGTTCGACCGTGACAACAACGGTTTCATTTCTGCTGCTGAGCTTCGACATGTCATGACCTCCATCGGCGAGAAGCTCACTGATGATGAGGTTGATGAG
>F. odoratissimum CBS102030  
TCCCTCTTTGTAAGCTATCCCTCTTGTTTCGCCGCTTGCCTCGCCGCGTCTTGCTAGAAGCTGTCGCTAACCTCTTAATGTAGGACAAGGATGGCGATGGTGAGTGATGCTCCCCTTTCCGCGATGTTTCTTCGTTGGCCCCGTGCGAAACCCAAATCGATCCAACAAAGCATCAGACCACTATAACTCTTTACATCTCTTTCTATGCGATATTCTTAAATCGAAAACATGAGCTAAACGCCTCGCTCTAGGCCAGATTACCACCAAGGAGCTCGGTACCGTTATGCGCTCTCTCGGCCAGAACCCCTCCGAGTCTGAGCTTCAGGACATGATCAACGAGGTTGACGCCGACAACAACGGCACCATCGACTTTCCTGGTGCGTAATATTCCAAGACGATTAGAGGACGGTCAGTACTAACCATTGGGTAAAGAGTTCCTCACCATGATGGCGCGCAAGATGAAGGATACCGACTCTGAGGAGGAGATCCGCGAGGCTTTCAAGGTGTTCGACCGTGACAACAACGGTTTCATTTCTGCTGCTGAGCTTCGACATGTCATGACCTCCATCGGCGAGAAGCTCACTGATGATGAGGTTGATGAG
>F. oxysporum CBS130310  
TCCCTCTTTGTAAGCTATCCCTCTTGTTTCGCCGCTTGCCTCGCCGCGTCTTGCTAGAAGCTGTCGCTAACCTCTTTATGTAGGACAAGGATGGCGATGGTGAGTGATGCTCCCCTTTCCGCGATGTTTCTTCGTTGGCCCCGTGCGAAACCCAAATCGATCCAACAAAGCATCAGACCACTATAACTCTTTACATCTCTTTCTATGCGATATTCTTAAATCGAAAACATGAGCTAAACGCCTCGCTCTAGGCCAGATTACCACCAAGGAGCTCGGTACCGTTATGCGCTCTCTCGGCCAGAACCCCTCCGAGTCTGAGCTTCAGGACATGATCAACGAGGTTGACGCCGACAACAACGGCACCATCGACTTTCCTGGTGCGTAATATTCCAAGACGATTAGAGGACGGTCAGTACTAACCATTGGGTAAAGAGTTCCTCACCATGATGGCGCGCAAGATGAAGGATACCGACTCTGAGGAGGAGATCCGCGAGGCTTTCAAGGTGTTCGACCGTGACAACAACGGTTTCATTTCTGCTGCTGAGCTTCGACATGTCATGACCTCCATCGGCGAGAAGCTCACTGATGATGAGGTTGATGAG
>F. oxysporum CBS221.49  
TCCCTCTTTGTAAGCTATCCCTCTTGTTTCGCCGCTTGCCTCGCCGCGTCTTGCTAGAAGCTGTCGCTAACCTCTTTATGTAGGACAAGGATGGCGATGGTGAGTGATGCTCCCCTTTCCGCGATGTTTCTTCGTTGGCCCCGTGCGAAACCCAAATCGATCCAACAAAGCATCAGACCACTATAACTCTTTACATCTCTTTCTATGCGATATTCTTAAATCGAAAACATGAGCTAAACGCCTCGCTCTAGGCCAGATTACCACCAAGGAGCTCGGTACCGTTATGCGCTCTCTCGGCCAGAACCCCTCCGAGTCTGAGCTTCAGGACATGATCAACGAGGTTGACGCCGACAACAACGGCACCATCGACTTTCCTGGTGCGTAATATTCCAAGACGATTAGAGGACGGTCAGTACTAACCATTGGGTAAAGAGTTCCTCACCATGATGGCGCGCAAGATGAAGGATACCGACTCTGAGGAGGAGATCCGCGAGGCTTTCAAGGTGTTCGACCGTGACAACAACGGTTTCATTTCTGCTGCTGAGCTTCGACATGTCATGACCTCCATCGGCGAGAAGCTCACTGATGATGAGGTTGATGAG
>F. oxysporum CBS144134ET
TCCCTCTTTGTAAGCTATCCCTCTTGTTTCGCCGCTTGCCTCGCCGCGTCTTGCTAGAAGCTGTCGCTAACCTCTTTATGTAGGACAAGGATGGCGATGGTGAGTGATGCTCCCCTTTCCGCGATGTTTCTTCGTTGGCCCCGTGCGAAACCCAAATCGATCCAACAAAGCATCAGACCACTATAACTCTTTACATCTCTTTCTATGCGATATTCTTAAATCGAAAACATGAGCTAAACGCCTCGCTCTAGGCCAGATTACCACCAAGGAGCTCGGTACCGTTATGCGCTCTCTCGGCCAGAACCCCTCCGAGTCTGAGCTTCAGGACATGATCAACGAGGTTGACGCCGACAACAACGGCACCATCGACTTTCCTGGTGCGTAATATTCCAAGACGATTAGAGGACGGTCAGTACTAACCATTGGGTAAAGAGTTCCTCACCATGATGGCGCGCAAGATGAAGGATACCGACTCTGAGGAGGAGATCCGCGAGGCTTTCAAGGTGTTCGACCGTGACAACAACGGTTTCATTTCTGCTGCTGAGCTTCGACATGTCATGACCTCCATCGGCGAGAAGCTCACTGATGATGAGGTTGATGAG
>F. pharetrum CPC25822   
TCCCTCTTTGTAAGCTATCCCTCTTGTTTCGCCGCTTGCCTCGCCGCGTCTTGCTAGAAGCTGTCGCTAACCTCTTTATGTAGGACAAGGATGGCGATGGTGAGTGATGCTCCCCTTTCCGCGATGTTTCTTCGTTGGCCCCGTGCGAAACCCAAATCGATCCAGCAAAGCATCAGAACACTATAACTCTTTACATCTCTTTCTATGCGATATTCTTAAATCGAAAACATGAGCTAAACGCCTCGCTCTAGGCCAGATTACCACCAAGGAGCTCGGTACCGTTATGCGCTCTCTCGGCCAGAACCCCTCCGAGTCTGAGCTTCAGGACATGATCAATGAGGTTGACGCCGACAACAACGGCACCATCGACTTTCCTGGTGCGTAATATTCCAAGACGATTAGAGGACGGTCAGTACTAACCATTGGGTAAAGAGTTCCTCACCATGATGGCGCGCAAGATGAAGGATACCGACTCTGAGGAGGAGATCCGCGAGGCTTTCAAGGTGTTCGACCGTGACAACAACGGTTTCATTTCTGCTGCTGAGCTTCGACATGTCATGACCTCCATCGGCGAGAAGCTCACTGATGATGAGGTTGATGAG
>F. pharetrum CBS144750  
TCCCTCTTTGTAAGCTATCCCTCTTGTTTCGCCGCTTGCCTCGCCGCGTCTTGCTAGAAGCTGTCGCTAACCTCTTTATGTAGGACAAGGATGGCGATGGTGAGTGATGCTCCCCTTTCCGCGATGTTTCTTCGTTGGCCCCGTGCGAAACCCAAATCGATCCAGCAAAGCATCAGAACACTATAACTCTTTACATCTCTTTCTATGCGATATTCTTAAATCGAAAACATGAGCTAAACGCCTCGCTCTAGGCCAGATTACCACCAAGGAGCTCGGTACCGTTATGCGCTCTCTCGGCCAGAACCCCTCCGAGTCTGAGCTTCAGGACATGATCAATGAGGTTGACGCCGACAACAACGGCACCATCGACTTTCCTGGTGCGTAATATTCCAAGACGATTAGAGGACGGTCAGTACTAACCATTGGGTAAAGAGTTCCTCACCATGATGGCGCGCAAGATGAAGGATACCGACTCTGAGGAGGAGATCCGCGAGGCTTTCAAGGTGTTCGACCGTGACAACAACGGTTTCATTTCTGCTGCTGAGCTTCGACATGTCATGACCTCCATCGGCGAGAAGCTCACTGATGATGAGGTTGATGAG
>F. trachichlamydosporum CBS144751  
TCCCTCTTTGTAAGCTATCCCTCTTGTTTCGCCGCTTGCCTCGCCGCGTCTTGCTAGAAGCTGTCGCTAACCTCTTTATGTAGGACAAGGATGGCGATGGTGAGTGATGCTCCCCTTTCCGCGATGTTTCTTCGTTGGCCCCGTGCGAAACCCAAATCGATCCAACAAAGCATCAGACCACTATAACTCTTTACATCTCATTCTATGCGATATTCTTAAATCGAAAACATGAGCTAAACGCCTCGCTCTAGGCCAGATTACCACCAAGGAGCTCGGTACCGTTATGCGCTCTCTCGGCCAGAACCCCTCCGAGTCTGAGCTTCAGGACATGATCAACGAGGTTGACGCCGACAACAACGGCACCATCGACTTTCCTGGTGCGTAATATTCCAAGACGATTAGAGGACGGTCAGTACTAACCATTGGGTAAAGAGTTCCTCACCATGATGGCGCGCAAGATGAAGGATACCGACTCTGAGGAGGAGATCCGCGAGGCTTTCAAGGTGTTCGACCGTGACAACAACGGTTTCATTTCTGCTGCTGAGCTTCGACATGTCATGACCTCCATCGGCGAGAAGCTCACTGATGATGAGGTTGATGAG
>F. triseptatum CBS102028  
TCCCTCTTTGTAAGCTATCCCTCTTGTTTCGCCGCTTGCCTCGCCGCGTCTTGCTAGAAGCTGTCGCTAACCTCTTTATGTAGGACAAGGATGGCGATGGTGAGTGATGCTCCCCTTTCCGCGATGTTTCTTCGTTGGCCCCGTGCGAAACCCAAATCGATCCAACAAAGCATCAGACCACTATAACTCTTTACATCTCTTTCTATGCGATATTCTTAAATCGAAAACATGAGCTAAACGCCTCGCTCTAGGCCAGATTACTACCAAGGAGCTCGGTACCGTTATGCGCTCTCTCGGCCAGAACCCCTCCGAGTCTGAGCTTCAGGACATGATCAACGAGGTTGACGCCGACAACAACGGCACCATCGACTTTCCTGGTGCGTAATATTCCAAGACGATTAGAGGACGGTCAGTACTAACCATTGGGTAAAGAGTTCCTCACCATGATGGCGCGCAAGATGAAGGATACCGACTCTGAGGAGGAGATCCGCGAGGCTTTCAAGGTGTTCGACCGTGACAACAACGGTTTCATTTCTGCTGCTGAGCTTCGACATGTCATGACCTCCATCGGCGAGAAGCTCACTGATGATGAGGTTGATGAG
>F. triseptatum CBS258.50  
TCCCTCTTTGTAAGCTATCCCTCTTGTTTCGCCGCTTGCCTCGCCGCGTCTTGCTAGAAGCTGTCGCTAACCTCTTTATGTAGGACAAGGATGGCGATGGTGAGTGATGCTCCCCTTTCCGCGATGTTTCTTCGTTGGCCCCGTGCGAAACCCAAATCGATCCAACAAAGCATCAGACCACTATAACTCTTTACATCTCTTTCTATGCGATATTCTTAAATCGAAAACATGAGCTAAACGCCTCGCTCTAGGCCAGATTACTACCAAGGAGCTCGGTACCGTTATGCGCTCTCTCGGCCAGAACCCCTCCGAGTCTGAGCTTCAGGACATGATCAACGAGGTTGACGCCGACAACAACGGCACCATCGACTTTCCTGGTGCGTAATATTCCAAGACGATTAGAGGACGGTCAGTACTAACCATTGGGTAAAGAGTTCCTCACCATGATGGCGCGCAAGATGAAGGATACCGACTCTGAGGAGGAGATCCGCGAGGCTTTCAAGGTGTTCGACCGTGACAACAACGGTTTCATTTCTGCTGCTGAGCTTCGACATGTCATGACCTCCATCGGCGAGAAGCTCACTGATGATGAGGTTGATGAG
>F. triseptatum CBS116619  
TCCCTCTTTGTAAGCTATCCCTCTTGTTTCGCCGCTTGCCTCGCCGCGTCTTGCTAGAAGCTGTCGCTAACCTCTTTATGTAGGACAAGGATGGCGATGGTGAGTGATGCTCCCCTTTCCGCGATGTTTCTTCGTTGGCCCCGTGCGAAACCCAAATCGATCCAACAAAGCATCAGACCACTATAACTCTTTACATCTCTTTCTATGCGATATTCTTAAATCGAAAACATGAGCTAAACGCCTCGCTCTAGGCCAGATTACTACCAAGGAGCTCGGTACCGTTATGCGCTCTCTCGGCCAGAACCCCTCCGAGTCTGAGCTTCAGGACATGATCAACGAGGTTGACGCCGACAACAACGGCACCATCGACTTTCCTGGTGCGTAATATTCCAAGACGATTAGAGGACGGTCAGTACTAACCATTGGGTAAAGAGTTCCTCACCATGATGGCGCGCAAGATGAAGGATACCGACTCTGAGGAGGAGATCCGCGAGGCTTTCAAGGTGTTCGACCGTGACAACAACGGTTTCATTTCTGCTGCTGAGCTTCGACATGTCATGACCTCCATCGGCGAGAAGCTCACTGATGATGAGGTTGATGAG
>F. udum CBS130302  
TCCCTCTTTGTAAGCTATTCCTTTTGTTTCGCGGCTTGCCTAGTCGCGTCTTGCTAGAAGCTGTCGCTAACCTCTTTATGTAGGACAAGGATGGCGATGGTGAGTGATGCTCCCCTTTCCGCGATGTTTCTTCGTTGGCCCCGTGCGAAACAACCCGATCCAACAAAGCATGCATCAGACCACTATAATCCTTTACATCTTTGTCTATACGATATTCTTAAATCGAAAACATGAGCTAAACGCCTCGCTCTAGGCCAGATTACCACCAAGGAGCTCGGTACCGTTATGCGCTCTCTCGGCCAGAACCCCTCCGAGTCTGAGCTTCAGGACATGATCAACGAAGTTGACGCCGACAACAACGGCACCATCGACTTTCCTGGTGCGTAGTATTCCAAGACGATTAGAGGACGGTCAGTACTAACCACTGGTCAAAGAGTTCCTCACCATGATGGCGCGCAAGATGAAGGATACCGACTCTGAAGAGGAGATCCGCGAGGCTTTCAAGGTGTTCGACCGTGATAACAACGGTTTCATTTCTGCTGCTGAGCTTCGACATGTCATGACCTCCATCGGCGAGAAGCTCACTGATGATGAGGTTGATGAG
>F. veterinarium CBS177.31  
TCCCTCTTTGTAAGCTATCCCTCTTGTTTCGCCGCTTGCCTCGCCGCGTCTTGCTAGAAGCTGTCGCTAACCTCTTTATGTAGGACAAGGATGGCGATGGTGAGTGATGCTCCCCTTTCCGCGATGTTTCTTCGTTGGCCCCGTGCGAAACCCAAATCGATCCAGCAAAGCATCAGAACACTATAACTCTTTACATCTCTTTCTATGCGATATTCTTAAATCGAAAACATGAGCTAAACGCCTCGCTCTAGGCCAGATTACCACCAAGGAGCTCGGTACCGTTATGCGCTCTCTCGGCCAGAACCCCTCCGAGTCTGAGCTTCAGGACATGATCAATGAGGTTGACGCCGACAACAACGGCACCATCGACTTTCCTGGTGCGTAATATTCCAAGACGATTAGAGGACGGTCAGTACTAACCATTGGGTAAAGAGTTCCTCACCATGATGGCGCGCAAGATGAAGGATACCGACTCTGAGGAGGAGATCCGCGAGGCTTTCAAGGTGTTCGACCGTGACAACAACGGTTTCATTTCTGCTGCTGAGCTTCGACATGTCATGACCTCCATCGGCGAGAAGCTCACTGATGATGAGGTTGATGAG
>F. veterinarium CBS109898  
TCCCTCTTTGTAAGCTATCCCTCTTGTTTCGCCGCTTGCCTCGCCGCGTCTTGCTAGAAGCTGTCGCTAACCTCTTTATGTAGGACAAGGATGGCGATGGTGAGTGATGCTCCCCTTTCCGCGATGTTTCTTCGTTGGCCCCGTGCGAAACCCAAATCGATCCAGCAAAGCATCAGAACACTATAACTCTTTACATCTCTTTCTATGCGATATTCTTAAATCGAAAACATGAGCTAAACGCCTCGCTCTAGGCCAGATTACCACCAAGGAGCTCGGTACCGTTATGCGCTCTCTCGGCCAGAACCCCTCCGAGTCTGAGCTTCAGGACATGATCAATGAGGTTGACGCCGACAACAACGGCACCATCGACTTTCCTGGTGCGTAATATTCCAAGACGATTAGAGGACGGTCAGTACTAACCATTGGGTAAAGAGTTCCTCACCATGATGGCGCGCAAGATGAAGGATACCGACTCTGAGGAGGAGATCCGCGAGGCTTTCAAGGTGTTCGACCGTGACAACAACGGTTTCATTTCTGCTGCTGAGCTTCGACATGTCATGACCTCCATCGGCGAGAAGCTCACTGATGATGAGGTTGATGAG
>F. veterinarium CBS117787  
TCCCTCTTTGTAAGCTATCCCTCTTGTTTCGCCGCTTGCCTCGCCGCGTCTTGCTAGAAGCTGTCGCTAACCTCTTTATGTAGGACAAGGATGGCGATGGTGAGTGATGCTCCCCTTTCCGCGATGTTTCTTCGTTGGCCCCGTGCGAAACCCAAATCGATCCAGCAAAGCATCAGAACACTATAACTCTTTACATCTCTTTCTATGCGATATTCTTAAATCGAAAACATGAGCTAAACGCCTCGCTCTAGGCCAGATTACCACCAAGGAGCTCGGTACCGTTATGCGCTCTCTCGGCCAGAACCCCTCCGAGTCTGAGCTTCAGGACATGATCAATGAGGTTGACGCCGACAACAACGGCACCATCGACTTTCCTGGTGCGTAATATTCCAAGACGATTAGAGGACGGTCAGTACTAACCATTGGGTAAAGAGTTCCTCACCATGATGGCGCGCAAGATGAAGGATACCGACTCTGAGGAGGAGATCCGCGAGGCTTTCAAGGTGTTCGACCGTGACAACAACGGTTTCATTTCTGCTGCTGAGCTTCGACATGTCATGACCTCCATCGGCGAGAAGCTCACTGATGATGAGGTTGATGAG
>Fusarium sp. PH22-827
GTCTTGCTAGAAGCTGTCGCTAACCTCTTAATGTAGGACAAGGATGGCGATGGTGAGTGATGCTCCCCTTTCCGCGATGTTTCTTCGTTGGCCCCGTGCGAAACCCAAATCGATCCAACAAAGCATCAGACCACTATAACTCTTTACATCTCTTTCTATGCGATATTCTTAAATCGAAAACATGAGCTAAACGCCTCGCTCTAGGCCAGATTACCACCAAGGAGCTCGGTACCGTTATGCGCTCTCTCGGCCAGAACCCCTCCGAGTCTGAGCTTCAGGACATGATCAACGAGGTTGACGCCGACAACAACGGCACCATCGACTTTCCTGGTGCGTAATATTCCAAGACGATTAGAGGACGGTCAGTACTAACCATTGGGTAAAGAGTTCCTCACCATGATGGCGCGCAAGATGAAGGATACCGACTCTGAGGAGGAGATCCGCGAGGCTTTCAAGGTGTTCGACCGTGACAACAACGGTTTCATTTCTGCTGCTGAGCTTCGACATGTCATGACCTCCATCGGCGAGAAGCTCACTGATGATGAGGTTGATGAGATGATCCGAGAGGCTGACCAGGACGGCGATGGCCGAATCGACTGTGAGTTGCTTGAGATTAGATATATAGTACCAACGTCCAGTTACTGACAAGACTATAGACAACGAGTTCGTCCAACTCT
>Fusarium sp. PH22-985
GCTAACCTCTTAATGTAGGACAAGGATGGCGATGGTGAGTGATGCTCCCCTTTCCGCGATGTTTCTTCGTTGGCCCCGTGCGAAACCCAAATCGATCCAACAAAGCATCAGACCACTATAACTCTTTACATCTCTTTCTATGCGATATTCTTAAATCGAAAACATGAGCTAAACGCCTCGCTCTAGGCCAGATTACCACCAAGGAGCTCGGTACCGTTATGCGCTCTCTCGGCCAGAACCCCTCCGAGTCTGAGCTTCAGGACATGATCAACGAGGTTGACGCCGACAACAACGGCACCATCGACTTTCCTGGTGCGTAATATTCCAAGACGATTAGAGGACGGTCAGTACTAACCATTGGGTAAAGAGTTCCTCACCATGATGGCGCGCAAGATGAAGGATACCGACTCTGAGGAGGAGATCCGCGAGGCTTTCAAGGTGTTCGACCGTGACAACAACGGTTTCATTTCTGCTGCTGAGCTTCGACATGTCATGACCTCCATCGGCGAGAAGCTCACTGATGATGAGGTTGATGAGATGATCCGAGAGGCTGACCAGGACGGCGATGGCCGAATCGACTGTGAGTTGCTTGAGATTAGATATATAGTACCAACGTCCAGTTACTGACAAGACTATAGACAACGAGTTCGTCCA
>Fusarium sp. PH22-986
AGGATGGCGATGGTGAGTGATGCTCCCCTTTCCGCGATGTTTCTTCGTTGGCCCGTGCGAAACCCAAATCGATCCAACAAAGCATCAGACCACTATAACTCTTTACATCTCTTTCTATGCGATATTCTTAAATCGAAAACATGAGCTAAACGCCTCGCTCTAGGCCAGATTACCACCAAGGAGCTCGGTACCGTTATGCGCTCTCTCGGCCAGAACCCCTCCGAGTCTGAGCTTCAGGACATGATCAACGAGGTTGACGCCGACAACAACGGCACCATCGACTTTCCTGGTGCGTAATATTCCAAGACGATTAGAGGACGGTCAGTACTAACCATTGGGTAAAGAGTTCCTCACCATGATGGCGCGCAAGATGAAGGATACCGACTCTGAGGAGGAGATCCGCGAGGCTTTCAAGGTGTTCGACCGTGACAACAACGGTTTCATTTCTGCTGCTGAGCTTCGACATGTCATGACCTCCATCGGCGAGAAGCTCACTGATGATGAGGTTGATGAGATGATCCGAGAGGCTGACCAGGACGGCGATGGCCGAATCGACTGTGAGTTGCTTGAGATTAGATATATAGTACCAACGTCCAGTTACTGACAAGACTATAGACAACGAGTTCGT
>Fusarium sp. PH22-987
ACTATAACTCTTTACATCTCTTTCTATGCGATATTCTTAAATCGAAAACATGAGCTAAACGCCTCGCTCTAGGCCAGATTACCACCAAGGAGCTCGGTACCGTTATGCGCTCTCTCGGCCAGAACCCCTCCGAGTCTGAGCTTCAGGACATGATCAACGAGGTTGACGCCGACAACAACGGCACCATCGACTTTCCTGGTGCGTAATATTCCAAGACGATTAGAGGACGGTCAGTACTAACCATTGGGTAAAGAGTTCCTCACCATGATGGCGCGCAAGATGAAGGATACCGACTCTGAGGAGGAGATCCGCGAGGCTTTCAAGGTGTTCGACCGTGACAACAACGGTTTCATTTCTGCTGCTGAGCTTCGACATGTCATGACCTCCATCGGCGAGAAGCTCACTGATGATGAGGTTGATGAGATGATCTGAGAGGCTGACCAGGACGGCGATGGCCGAATCGACTGTGAGTTGCTTGAGATTAGATATATAGTACCAACGTCCAGTTACTGACAAGACTATAGACAACGAGTTCGTCC
>Fusarium sp. PH22-1203
GAAGCTGTCGCTAACCTCTTAATGTAGGACAAGGATGGCGATGGTGAGTGATGCTCCCCTTTCCGCGATGTTTCTTCGTTGGCCCCGTGCGAAACCCAAATCGATCCAACAAAGCATCAGACCACTATAACTCTTTACATCTCTTTCTATGCGATATTCTTAAATCGAAAACATGAGCTAAACGCCTCGCTCTAGGCCAGATTACCACCAAGGAGCTCGGTACCGTTATGCGCTCTCTCGGCCAGAACCCCTCCGAGTCTGAGCTTCAGGACATGATCAACGAGGTTGACGCCGACAACAACGGCACCATCGACTTTCCTGGTGCGTAATATTCCAAGACGATTAGAGGACGGTCAGTACTAACCATTGGGTAAAGAGTTCCTCACCATGATGGCGCGCAAGATGAAGGATACCGACTCTGAGGAGGAGATCCGCGAGGCTTTCAAGGTGTTCGACCGTGACAACAACGGTTTCATTTCTGCTGCTGAGCTTCGACATGTCATGACCTCCATCGGCGAGAAGCTCACTGATGATGAGGTTGATGAGATGATCCGAGAGGCTGACCAGGACGGCGATGGCCGAATCGACTGTGAGTTGCTTGAGATTAGATATATAGTACCAACGTCCAGTTACTGA
>Fusarium sp. PH22-1228
TAGAAGCTGTCGCTAACCTCTTAATGTAGGACAAGGATGGCGATGGTGAGTGATGCTCCCCTTTCCGCGATGTTTCTTCGTTGGCCCCGTGCGAAACCCAAATCGATCCAACAAAGCATCAGACCACTATAACTCTTTACATCTCTTTCTATGCGATATTCTTAAATCGAAAACATGAGCTAAACGCCTCGCTCTAGGCCAGATTACCACCAAGGAGCTCGGTACCGTTATGCGCTCTCTCGGCCAGAACCCCTCCGAGTCTGAGCTTCAGGACATGATCAACGAGGTTGACGCCGACAACAACGGCACCATCGACTTTCCTGGTGCGTAATATTCCAAGACGATTAGAGGACGGTCAGTACTAACCATTGGGTAAAGAGTTCCTCACCATGATGGCGCGCAAGATGAAGGATACCGACTCTGAGGAGGAGATCCGCGAGGCTTTCAAGGTGTTCGACCGTGACAACAACGGTTTCATTTCTGCTGCTGAGCTTCGACATGTCATGACCTCCATCGGCGAGAAGCTCACTGATGATGAGGTTGATGAGATGATCCGAGAGGCTGACCAGGACGGCGATGGCCGAATCGACTGTGAGTTGCTTGAGATTAGATATATAGTACCAACGTCCAGTTACTGACAAGACTATAGACAACGAGTTCGTCCA
>Fusarium sp. PH22-658
GTGATGCTCCCCTTTCCGCGATGTTTCTTCGTTGGCCCCGTGCGAAACCCAAATCGATCCAACAAAGCATCAGACCACTATAACTCTTTACATCTCATTCTATGCGATATTCTTAAATCGAAAACATGAGCTAAACGCCTCGCTCTAGGCCAGATTACCACCAAGGAGCTCGGTACCGTTATGCGCTCTCTCGGCCAGAACCCCTCCGAGTCTGAGCTTCAGGACATGATCAACGAGGTTGACGCCGACAACAACGGCACCATCGACTTTCCTGGTGCGTAATATTCCAAGACGATTAGAGGACGGTCAGTACTAACCATTGGGTAAAGAGTTCCTCACCATGATGGCGCGCAAGATGAAGGATACCGACTCTGAGGAGGAGATCCGCGAGGCTTTCAAGGTGTTCGACCGTGACAACAACGGTTTCATTTCTGCTGCTGAGCTTCGACATGTCATGACCTCCATCGGCGAGAAGCTCACTGATGATGAGGTTGATGAGATGATCCGAGAGGCTGACCAGGACGGCGATGGCCGAATCGACTGTGAGTTGCTTGAGATTAGATATATAGTACCAACGTCCAGTTACTGACAAGACTATAGACAACGAGTTCGTCCAA
>Fusarium sp. PH22-766
GCCTCGCCGCGTCTTGCTAGAAGCTGTCGCTAACCTCTTTATGTAGGACAAGGATGGCGATGGTGAGTGATGCTCCCCTTTCCGCGATGTTTCTTCGTTGGCCCCGTGCGAAACCCAAATCGATCCAACAAAGCATCAGACCACTATAACTCTTTACATCTCTTTCTATGCGATATTCTTAAATCGAAAACATGAGCTAAACGCCTCGCTCTAGGCCAGATTACCACCAAGGAGCTCGGTACCGTTATGCGCTCTCTCGGCCAGAACCCCTCCGAGTCTGAGCTTCAGGACATGATCAACGAGGTTGACGCCGACAACAACGGCACCATCGACTTTCCTGGTGCGTAATATTCCAAGACGATTAGAGGACGGTCAGTACTAACCATTGGGTAAAGAGTTCCTCACCATGATGGCGCGCAAGATGAAGGATACCGACTCTGAGGAGGAGATCCGCGAGGCTTTCAAGGTGTTCGACCGTGACAACAACGGTTTCATTTCTGCTGCTGAGCTTCGACATGTCATGACCTCCATCGGCGAGAAGCTCACTGATGATGAGGTTGATGAGATGATCCGAGAGGCTGACCAGGACGGCGATGGCCGAATCGACTGTGAGTTGCTTGAGATTAGATATATAGTACCAACGTCCAGTTACTGACAAGACTATAGACAACGAGTTCGTCCA
>Fusarium sp. PH22-769
GCCTCGCCGCGTCTTGCTAGAAGCTGTCGCTAACCTCTTTATGTAGGACAAGGATGGCGATGGTGAGTGATGCTCCCCTTTCCGCGATGTTTCTTCGTTGGCCCCGTGCGAAACCCAAATCGATCCAACAAAGCATCAGACCACTATAACTCTTTACATCTCTTTCTATGCGATATTCTTAAATCGAAAACATGAGCTAAACGCCTCGCTCTAGGCCAGATTACCACCAAGGAGCTCGGTACCGTTATGCGCTCTCTCGGCCAGAACCCCTCCGAGTCTGAGCTTCAGGACATGATCAACGAGGTTGACGCCGACAACAACGGCACCATCGACTTTCCTGGTGCGTAATATTCCAAGACGATTAGAGGACGGTTAGTACTAACCATTGGGTAAAGAGTTCCTCACCATGATGGCGCGCAAGATGAAGGATACCGACTCTGAGGAGGAGATCCGCGAGGCTTTCAAGGTGTTCGACCGTGACAACAACGGTTTCATTTCTGCTGCTGAGCTTCGACATGTCATGACCTCCATCGGCGAGAAGCTCACTGATGATGAGGTTGATGAGATGATCCGAGAGGCTGACCAGGACGGCGATGGCCGAATCGACTGTGAGTTGCTTGAGATTAGATATATAGTACCAACGTCCAGTTACTGACAAGACTATAGACAACGAGTTCGTCC
>Fusarium sp. PH22-958
CGCTTGCCTCGCCGCGTCTTGCTAGAAGCTGTCGCTAACCTCTTTATGTAGGACAAGGATGGCGATGGTGAGTGATGCTCCCCTTTCCGCGATGTTTCTTCGTTGGCCCCGTGCGAAACCCAAATCGATCCAACAAAGCATCAGACCACTATAACTCTTTACATCTCATTCTATGCGATATTCTTAAATCGAAAACATGAGCTAAACGCCTCGCTCTAGGCCAGATTACCACCAAGGAGCTCGGTACCGTTATGCGCTCTCTCGGCCAGAACCCCTCCGAGTCTGAGCTTCAGGACATGATCAACGAGGTTGACGCCGACAACAACGGCACCATCGACTTTCCTGGTGCGTAATATTCCAAGACGATTAGAGGACGGTCAGTACTAACCATTGGGTAAAGAGTTCCTCACCATGATGGCGCGCAAGATGAAGGATACCGACTCTGAGGAGGAGATCCGCGAGGCTTTCAAGGTGTTCGACCGTGACAACAACGGTTTCATTTCTGCTGCTGAGCTTCGACATGTCATGACCTCCATCGGCGAGAAGCTCACTGATGATGAGGTTGATGAGATGATCCGAGAGGCTGACCAGGACGGCGATGGCCGAATCGACTGTGAGTTGCTTGAGATTAGATATATAGTACCAACGTCCAGTTACTGACAAGACTATAGACAACGAGTTCGTCC
>Fusarium sp. PH22-968
CTAACCTCTTTATGTAGGACAAGGATGGCGATGGTGAGTGATGCTCCCCTTCCGCGATGTTTCTTCGTTGGCCCCGTGCGAAACCCAAATCGATCCAACAAAGCATCAGACCACTATAACTCTTTACATCTCTTTCTATGCGATATTCTTAAATCGAAAACATGAGCTAAACGCCTCGCTCTAGGCCAGATTACCACCAAGGAGCTCGGTACCGTTATGCGCTCTCTCGGCCAGAACCCCTCCGAGTCTGAGCTTCAGGACATGATCAACGAGGTTGACGCCGACAACAACGGCACCATCGACTTTCCTGGTGCGTAATATTCCAAGACGATTAGAGGACGGTCAGTACTAACCATTGGGTAAAGAGTTCCTCACCATGATGGCGCGCAAGATGAAGGATACCGACTCTGAGGAGGAGATCCGCGAGGCTTTCAAGGTGTTCGACCGTGACAACAACGGTTTCATTTCTGCTGCTGAGCTTCGACATGTCATGACCTCCATCGGCGAGAAGCTCACTGATGATGAGGTTGATGAGATGATCCGAGAGGCTGACCAGGACGGCGATGGCCGAATCGACTGTGAGTTGCTTGAGATTGGATATATAGTACCAACGTCCAGTTACTGACAAGACTATAGACAACGAGTTCGTCC
>Fusarium sp. PH22-972
TTCGCCGCTTGCCTCGCCGCGTCTTGCTAGAAGCTGTCGCTAACCTCTTTATGTAGGACAAGGATGGCGATGGTGAGTGATGCTCCCCTTTCCGCGATGTTTCTTCGTTGGCCCCGTGCGAAACCCAAATCGATCCAACAAAGCATCAGACCACTATAACTCTTTACATCTCTTTCTATGCGATATTCTTAAATCGAAAACATGAGCTAAACGCCTCGCTCTAGGCCAGATTACCACCAAGGAGCTCGGTACCGTTATGCGCTCTCTCGGCCAGAACCCCTCCGAGTCTGAGCTTCAGGACATGATCAACGAGGTTGACGCCGACAACAACGGCACCATCGACTTTCCTGGTGCGTAATATTCCAAGACGATTAGAGGACGGTCAGTACTAACCATTGGGTAAAGAGTTCCTCACCATGATGGCGCGCAAGATGAAGGATACCGACTCTGAGGAGGAGATCCGCGAGGCTTTCAAGGTGTTCGACCGTGACAACAACGGTTTCATTTCTGCTGCTGAGCTTCGACATGTCATGACCTCCATCGGCGAGAAGCTCACTGATGATGAGGTTGATGAGATGATCCGAGAGGCTGACCAGGACGGCGATGGCCGAATCGACTGTGAGTTGCTTGAGATTGGATATATAGTACCAACGTCCAGTTACTGACAAGACTATA
>Fusarium sp. PH22-974
CGTCTTGCTAGAAGCTGTCGCTAACCTCTTTATGTAGGACAAGGATGGCGATGGTGAGTGATGCTCCCCTTTCCGCGATGTTTCTTCGTTGGCCCCGTGCGAAACCCAAATCGATCCAACAAAGCATCAGACCACTATAACTCTTTACATCTCTTTCTATGCGATATTCTTAAATCGAAAACATGAGCTAAACGCCTCGCTCTAGGCCAGATTACCACCAAGGAGCTCGGTACCGTTATGCGCTCTCTCGGCCAGAACCCCTCCGAGTCTGAGCTTCAGGACATGATCAACGAGGTTGACGCCGACAACAACGGCACCATCGACTTTCCTGGTGCGTAATATTCCAAGACGATTAGAGGACGGTCAGTACTAACCATTGGGTAAAGAGTTCCTCACCATGATGGCGCGCAAGATGAAGGATACCGACTCTGAGGAGGAGATCCGCGAGGCTTTCAAGGTGTTCGACCGTGACAACAACGGTTTCATTTCTGCTGCTGAGCTTCGACATGTCATGACCTCCATCGGCGAGAAGCTCACTGATGATGAGGTTGATGAGATGATCCGAGAGGCTGACCAGGACGGCGATGGCCGAATCGACTGTGAGTTGCTTGAGATTGGATATATAGTACCAACGTCCAGTTACTGACAAGACTATAGACAACGAGTTCGTCCA
>Fusarium sp. PH22-981
TTGCCTCGCCGCGTCTTGCTAGAAGCTGTCGCTAACCTCTTTATGTAGGACAAGGATGGCGATGGTGAGTGATGCTCCCCTTTCCGCGATGTTTCTTCGTTGGCCCCGTGCGAAACCCAAATCGATCCAACAAAGCATCAGACCACTATAACTCTTTACATCTCTTTCTATGCGATATTCTTAAATCGAAAACATGAGCTAAACGCCTCGCTCTAGGCCAGATTACCACCAAGGAGCTCGGTACCGTTATGCGCTCTCTCGGCCAGAACCCCTCCGAGTCTGAGCTTCAGGACATGATCAACGAGGTTGACGCCGACAACAACGGCACCATCGACTTTCCTGGTGCGTAATATTCCAAGACGATTAGAGGACGGTCAGTACTAACCATTGGGTAAAGAGTTCCTCACCATGATGGCGCGCAAGATGAAGGATACCGACTCTGAGGAGGAGATCCGCGAGGCTTTCAAGGTGTTCGACCGTGACAACAACGGTTTCATTTCTGCTGCTGAGCTTCGACATGTCATGACCTCCATCGGCGAGAAGCTCACTGATGATGAGGTTGATGAGATGATCCGAGAGGCTGACCAGGACGGCGATGGCCGAATCGACTGTGAGTTGCTTGAGATTGGATATATAGTACCAACGTCCAGTTACTGATAAGACTATAGACAACGAGTTCGTCCAACT
>Fusarium sp. PH22-998
GCCTCGCCGCGTCTTGCTAGAAGCTGTCGCTAACCTCTTTATGTAGGACAAGGATGGCGATGGTGAGTGATGCTCCCCTTTCCGCGATGTTTCTTCGTTGGCCCCGTGCGAAACCCAAATCGATCCAACAAAGCATCAGACCACTATAACTCTTTACATCTCTTTCTATGCGATATTCTTAAATCGAAAACATGAGCTAAACGCCTCGCTCTAGGCCAGATTACCACCAAGGAGCTCGGTACCGTTATGCGCTCTCTCGGCCAGAACCCCTCCGAGTCTGAGCTTCAGGACATGATCAACGAGGTTGACGCCGACAACAACGGCACCATCGACTTTCCTGGTGCGTAATATTCCAAGACGATTAGAGGACGGTCAGTACTAACCATTGGGTAAAGAGTTCCTCACCATGATGGCGCGCAAGATGAAGGATACCGACTCTGAGGAGGAGATCCGCGAGGCTTTCAAGGTGTTCGACCGTGACAACAACGGTTTCATTTCTGCTGCTGAGCTTCGACATGTCATGACCTCCATCGGCGAGAAGCTCACTGATGATGAGGTTGATGAGATGATCTGAGAGGCTGACCAGGACGGCGATGGCCGAATCGACTGTGAGTTGCTTGAGATTAGATATATAGTACCAACGTCCAGTTACTGACAAGACTATAGACAACGAGTTCGTCC
>Fusarium sp. PH22-1012
GCTAACCTCTTTATGTAGGACAAGGATGGCGATGGTGAGTGATGCTCCCCTTTCCGCGATGTTTCTTCGTTGGCCCCGTGCGAAACCCAAATCGATCCAACAAAGCATCAGACCACTATAACTCTTTACATCTCTTTCTATGCGATATTCTTAAATCGAAAACATGAGCTAAACGCCTCGCTCTAGGCCAGATTACTACCAAGGAGCTCGGTACCGTTATGCGCTCTCTCGGCCAGAACCCCTCCGAGTCTGAGCTTCAGGACATGATCAACGAGGTTGACGCCGACAACAACGGCACCATCGACTTTCCTGGTGCGTAATATTCCAAGACGATTAGAGGACGGTCAGTACTAACCATTGGGTAAAGAGTTCCTCACCATGATGGCGCGCAAGATGAAGGATACCGACTCTGAGGAGGAGATCCGCGAGGCTTTCAAGGTGTTCGACCGTGACAACAACGGTTTCATTTCTGCTGCTGAGCTTCGACATGTCATGACCTCCATCGGCGAGAAGCTCACTGATGATGAGGTTGATGAGATGATCCGAGAGGCTGACCAGGACGGCGATGGCCGAATCGACTGTGAGTTGCTTGAGATTAGATATATAGTACCAACGTCCAGTTACTGACAAGACTATAGACAACGAGTTCGTCCAACTCATGATGCAAAAAA
>Fusarium sp. PH22-1013
CTCTTGTTTCGCCGCTTGCCTCGCCGCGTCTTGCTAGAAGCTGTCGCTAACCTCTTTATGTAGGACAAGGATGGCGATGGTGAGTGATGCTCCCCTTTCCGCGATGTTTCTTCGTTGGCCCCGTGCGAAACCCAAATCGATCCAACAAAGCATCAGACCACTATAACTCTTTACATCTCTTTCTATGCGATATTCTTAAATCGAAAACATGAGCTAAACGCCTCGCTCTAGGCCAGATTACCACCAAGGAGCTCGGTACCGTTATGCGCTCTCTCGGCCAGAACCCCTCCGAGTCTGAGCTTCAGGACATGATCAACGAGGTTGACGCCGACAACAACGGCACCATCGACTTTCCTGGTGCGTAATATTCCAAGACGATTAGAGGACGGTTAGTACTAACCATTGGGTAAAGAGTTCCTCACCATGATGGCGCGCAAGATGAAGGATACCGACTCTGAGGAGGAGATCCGCGAGGCTTTCAAGGTGTTCGACCGTGACAACAACGGTTTCATTTCTGCTGCTGAGCTTCGACATGTCATGACCTCCATCGGCGAGAAGCTCACTGATGATGAGGTTGATGAGATGATCCGAGAGGCTGACCAGGACGGCGATGGCCGAATCGACTGTGAGTTGCTTGAGATTAGATATATAGTACCAACGTCCAGTTACTGACAAGACTATAG
>Fusarium sp. PH22-1165
CTTTGTAAGCTATCCCTCTTGTTTCGCCGCTTGCCTCGCCGCGTCTTGCTAGAAGCTGTCGCTAACCTCTTAATGTAGGACAAGGATGGCGATGGTGAGTGATGCTCCCCTTTCCGCGATGTTTCTTCGTTGGCCCCGTGCGAAACCCAAATCGATCCAACAAAGCATCAGACCACTATAACTCTTTACATCTCTTTCTATGCGATATTCTTAAATCGAAAACATGAGCTAAACGCCTCGCTCTAGGCCAGATTACCACCAAGGAGCTCGGTACCGTTATGCGCTCTCTCGGCCAGAACCCCTCCGAGTCTGAGCTTCAGGACATGATCAACGAGGTTGACGCCGACAACAACGGCACCATCGACTTTCCTGGTGCGTAATATTCCAAGACGATTAGAGGACGGTCAGTACTAACCATTGGGTAAAGAGTTCCTCACCATGATGGCGCGCAAGATGAAGGATACCGACTCTGAGGAGGAGATCCGCGAGGCTTTCAAGGTGTTCGACCGTGACAACAACGGTTTCATTTCTGCTGCTGAGCTTCGACATGTCATGACCTCCATCGGCGAGAAGCTCACTGATGATGAGGTTGATGAGATGATCCGAGAGGCTGACCAGGACGGCGATGGCCGAATCGACTGTGAGTTGCTTGAGATTAGATATATAGTACCAACGTCCAGTTACTGACAAGACTA
>Fusarium sp. PH22-1166
CCGCGTCTTGCTAGAAGCTGTCGCTAACCTCTTTATGTAGGACAAGGATGGCGATGGTGAGTGATGCTCCCCTTTCCGCGATGTTTCTTCGTTGGCCCCGTGCGAAACCCAAATCGATCCAACAAAGCATCAGACCACTATAACTCTTTACATCTCTTTCTATGCGATATTCTTAAATCGAAAACATGAGCTAAACGCCTCGCTCTAGGCCAGATTACCACCAAGGAGCTCGGTACCGTTATGCGCTCTCTCGGCCAGAACCCCTCCGAGTCTGAGCTTCAGGACATGATCAACGAGGTTGACGCCGACAACAACGGCACCATCGACTTTCCTGGTGCGTAATATTCCAAGACGATTAGAGGACGGTTAGTACTAACCATTGGGTAAAGAGTTCCTCACCATGATGGCGCGCAAGATGAAGGATACCGACTCTGAGGAGGAGATCCGCGAGGCTTTCAAGGTGTTCGACCGTGACAACAACGGTTTCATTTCTGCTGCTGAGCTTCGACATGTCATGACCTCCATCGGCGAGAAGCTCACTGATGATGAGGTTGATGAGATGATCCGAGAGGCTGACCAGGACGGCGATGGCCGAATCGACTGTGAGTTGCTTGAGATTAGATATATAGTACCAACGTCCAGTTACTGACAAGACTATAGACAACGAGTTCGTCCA
>Fusarium sp. 2718M
ACTATAACTCTTTACATCTCTTTCTATGCGATATTCTTAAATCGAAAACATGAGCTAAACGCCTCGCTCTAGGCCAGATTACCACCAAGGAGCTCGGTACCGTTATGCGCTCTCTCGGCCAGAACCCCTCCGAGTCTGAGCTTCAGGACATGATCAACGAGGTTGACGCCGACAACAACGGCACCATCGACTTTCCTGGTGCGTAATATTCCAAGACGATTAGAGGACGGTCAGTACTAACCATTGGGTAAAGAGTTCCTCACCATGATGGCGCGCAAGATGAAGGATACCGACTCTGAGGAGGAGATCCGCGAGGCTTTCAAGGTGTTCGACCGTGACAACAACGGTTTCATTTCTGCTGCTGAGCTTCGACATGTCATGACCTCCATCGGCGAGAAGCTCACTGATGATGAGGTTGATGAGATGATCCGAGAGGCTGACCAGGACGGCGATGGCCGAATCGACTGTGAGTTGCTTGAGATTAGATATATAGTACCAACGTCCAGTTACTGACAAGACTATAGACAACGAGTTCGTCC
>Fusarium sp. PH22-1168
CGCCGCTTGCCTCGCCGCGTCTTGCTAGAAGCTGTCGCTAACCTCTTTATGTAGGACAAGGATGGCGATGGTGAGTGATGCTCCCCTTTCCGCGATGTTTCTTCGTTGGCCCCGTGCGAAACCCAAATCGATCCAACAAAGCATCAGACCACTATAACTCTTTACATCTCTTTCTATGCGATATTCTTAAATCGAAAACATGAGCTAAACGCCTCGCTCTAGGCCAGATTACTACCAAGGAGCTCGGTACCGTTATGCGCTCTCTCGGCCAGAACCCCTCCGAGTCTGAGCTTCAGGACATGATCAACGAGGTTGACGCCGACAACAACGGCACCATCGACTTTCCTGGTGCGTAATATTCCAAGACGATTAGAGGACGGTCAGTACTAACCATTGGGTAAAGAGTTCCTCACCATGATGGCGCGCAAGATGAAGGATACCGACTCTGAGGAGGAGATCCGCGAGGCTTTCAAGGTGTTCGACCGTGACAACAACGGTTTCATTTCTGCTGCTGAGCTTCGACATGTCATGACCTCCATCGGCGAGAAGCTCACTGATGATGAGGTTGATGAGATGATCCGAGAGGCTGACCAGGACGGCGATGGCCGAATCGACTGTGAGTTGCTTGAGATTAGATATATAGTACCAACGTCCAGTTACTGACAAGACTATAGACAAC
>Fusarium sp. PH22-1169
CCTCGCCGCGTCTTGCTAGAAGCTGTCGCTAACCTCTTTATGTAGGACAAGGATGGCGATGGTGAGTGATGCTCCCCTTTCCGCGATGTTTCTTCGTTGGCCCCGTGCGAAACCCAAATCGATCCAACAAAGCATCAGACCACTATAACTCTTTACATCTCTTTCTATGCGATATTCTTAAATCGAAAACATGAGCTAAACGCCTCGCTCTAGGCCAGATTACCACCAAGGAGCTCGGTACCGTTATGCGCTCTCTCGGCCAGAACCCCTCCGAGTCTGAGCTTCAGGACATGATCAACGAGGTTGACGCCGACAACAACGGCACCATCGACTTTCCTGGTGCGTAATATTCCAAGACGATTAGAGGACGGTCAGTACTAACCATTGGGTAAAGAGTTCCTCACCATGATGGCGCGCAAGATGAAGGATACCGACTCTGAGGAGGAGATCCGCGAGGCTTTCAAGGTGTTCGACCGTGACAACAACGGTTTCATTTCTGCTGCTGAGCTTCGACATGTCATGACCTCCATCGGCGAGAAGCTCACTGATGATGAGGTTGATGAGATGATCCGAGAGGCTGACCAGGACGGCGATGGCCGAATCGACTGTGAGTTGCTTGAGATTAGATATATAGTACCAACGTCCAGTTACTGACAAGACTATAGACAACGAGTTCGTCCAA
>Fusarium sp. PH22-1069
GCGTCTTGCTAGAAGCTGTCGCTAACCTCTTTATGTAGGACAAGGATGGCGATGGTGAGTGATGCTCCCCTTTCCGCGATGTTTCTTCGTTGGCCCCGTGCGAAACCCAAATCGATCCAACAAAGCATCAGACCACTATAACTCTTTACATCTCTTTCTATGCGATATTCTTAAATCGAAAACATGAGCTAAACGCCTCGCTCTAGGCCAGATTACCACCAAGGAGCTCGGTACCGTTATGCGCTCTCTCGGCCAGAACCCCTCCGAGTCTGAGCTTCAGGACATGATCAACGAGGTTGACGCCGACAACAACGGCACCATCGACTTTCCTGGTGCGTAATATTCCAAGACGATTAGAGGACGGTCAGTACTAACCATTGGGTAAAGAGTTCCTCACCATGATGGCGCGCAAGATGAAGGATACCGACTCTGAGGAGGAGATCCGCGAGGCTTTCAAGGTGTTCGACCGTGACAACAACGGTTTCATTTCTGCTGCTGAGCTTCGACATGTCATGACCTCCATCGGCGAGAAGCTCACTGATGATGAGGTTGATGAGATGATCCGAGAGGCTGACCAGGACGGCGATGGCCGAATCGACTGTGAGTTGCTTGAGATTAGATATATAGTACCAACGTCCAGTTACTGACAAGACTATA
