# Supplementary material for: Specific PCR primer designed from genome data for rapid detection of Fusarium oxysporum f. sp. cubense tropical race 4 in the Cavendish banana
Source: PLoS One. 2024 Dec 2;19(12):e0313358. doi: 10.1371/journal.pone.0313358 (PMC11611109; doi:10.1371/journal.pone.0313358)
Supplement: S2 Dataset — (ZIP) [file pone.0313358.s009.zip › S2 Dataset/rpb2.txt]

>F. callistephi CBS187.53T 
ATTTGCGTCGAACCAATACTCCCATCGGACGAGATGGTAAATTGGCCAAGCCTCGACAGCTTCACAACACTCACTGGGGTTTGGTGTGTCCTGCCGAAACACCCGAGGGTCAAGCTTGTGGTCTGGTCAAAAACTTGTCTCTGATGTGTTACGTCAGTGTTGGCTCTCCGGCCGATCCTCTGATTGAATTCATGATCAACAGAGGCATGGAAGTCGTTGAGGAGTACGAGCCGACAAGATACCCCCACGCTACAAAGATTTTCGTCAACGGTAGCTGGGTTGGTGTTCATGCCGACCCCAAGCATCTCGTGAATCAGGTCTTGGACACAAGGCGAAAGTCTTACGTGCAATTCGAAGTATCACTTGTTCGTGATATCCGAGACCGTGAATTCAAGATTTTCTCAGACGCTGGCCGTGTCATGAGACCCGTCTTTACTGTTCATCAGGAGGATGACTATGAGAACAACATCACCAAGGGACAACTAGTGTTGACAAAGGACCATGTCAATAGGCTAGCCCAAGAGCAGGCAGAGCCTCCTGCCAACCCAGCGGACAAGTTTGGATGGGATGGCTTGATCCGCGAAGGAGCTGTCGAGTATCTCGATGCTGAGGAAGAAGAGACAGCCATGATTTGCATGACGCCAGAGGATCTCGAACTTTACCGTGAGCAAAAGAATGATGAAGCTACACTCACAGAAGAAGAGAAACGGGCCAAGCAAGAGGCAGAGAAGAGGGAACAAGAGGAGGACCGCAACAAGCGATTGAAGACAAAGGTGAACCCCACAACTCACATGTACACACATTGTGAGATTCACCCCAGTATGATTCTCGGTATCTGTGCCAGTATCATTCCTTTCCCCGATCACAACCAGGTATG
>F. callistephi CBS115423  
ATTTGCGTCGAACCAATACTCCCATCGGACGAGATGGTAAATTGGCCAAGCCTCGACAGCTTCACAACACTCACTGGGGTTTGGTGTGTCCTGCCGAAACACCCGAGGGTCAAGCTTGTGGTCTGGTCAAAAACTTGTCTCTGTTGTGTTACGTCAGTGTTGGCTCTCCGGCCGATCCTCTGATTGAATTCATGATCAACAGAGGCATGGAAGTCGTTGAGGAGTACGAGCCGACAAGATACCCCCACGCTACAAAGATTTTCGTCAACGGTAGCTGGGTTGGTGTTCATGCCGACCCCAAGCATCTCGTGAATCAGGTCTTGGACACAAGGCGAAAGTCTTACGTGCAGTTCGAAGTATCACTTGTTCGTGATATCCGAGACCGTGAATTCAAGATTTTCTCAGACGCTGGCCGTGTCATGAGACCCGTCTTTACTGTTCATCAGGAGGATGACTATGAGAACAACATCACCAAGGGACAACTAGTGTTGACAAAGGACCATGTCAATAGGCTAGCCCAAGAGCAGGCAGAGCCTCCTGCCAACCCAGCGGACAAGTTTGGATGGGATGGCTTGATCCGCGAAGGAGCTGTCGAGTATCTCGATGCTGAGGAAGAAGAGACAGCCATGATTTGCATGACGCCAGAGGATCTCGAACTTTACCGTGAGCAAAAGAATGATGAAGCTACACTCACAGAAGAAGAGAAACGGGCCAAGCAAGAGGCAGAGAAGAGGGAACAAGAGGAGGACCGCAACAAGCGATTGAAGACAAAGGTGAACCCCACAACTCACATGTACACACATTGTGAGATTCACCCCAGTATGATTCTCGGTATCTGTGCCAGTATCATTCCTTTCCCCGATCACAACCAGGTATG
>F. carminascens CBS144739  
ATTTGCGTCGAACCAATACTCCCATCGGACGAGATGGTAAATTGGCCAAGCCTCGACAGCTTCACAACACTCACTGGGGTTTGGTGTGTCCTGCCGAAACACCCGAGGGTCAAGCTTGTGGTCTGGTCAAAAACTTGTCTCTGATGTGTTACGTCAGTGTTGGCTCTCCGGCCGATCCTCTGATTGAATTCATGATCAACAGAGGCATGGAAGTCGTTGAGGAGTACGAGCCGACAAGATACCCCCACGCTACAAAGATTTTCGTCAACGGTAGCTGGGTTGGTGTTCATGCCGACCCCAAGCATCTCGTGAATCAGGTCTTGGACACAAGGCGAAAGTCTTACGTGCAGTTCGAAGTATCACTTGTTCGTGATATCCGAGACCGTGAATTCAAGATTTTCTCAGACGCTGGCCGTGTCATGAGACCCGTCTTTACAGTTCATCAGGAGGATGACTATGAGAACAACATCACCAAGGGACAACTAGTGTTGACAAAGGACCATGTCAATAGGCTAGCCCAAGAGCAGGCAGAGCCTCCTGCCAACCCAGCGGACAAGTTTGGATGGGATGGCTTGATCCGCGAAGGAGCTGTCGAGTATCTCGATGCTGAGGAAGAAGAGACAGCCATGATTTGCATGACGCCAGAGGATCTCGAACTTTACCGTGAGCAAAAGAATGATGAAGCTACACTCACAGAAGAAGAGAAACGGGCCAAGCAAGAGGCAGAGAAGAGGGAACAAGAGGAGGACCGCAACAAGCGATTGAAGACAAAGGTGAACCCCACAACTCACATGTACACACATTGTGAGATTCACCCCAGTATGATTCTCGGTATCTGTGCCAGTATCATTCCTTTCCCCGATCACAACCAGGTATG
>F. carminascens CBS144740  
ATTTGCGTCGAACCAATACTCCCATCGGACGAGATGGTAAATTGGCCAAGCCTCGACAGCTTCACAACACTCACTGGGGTTTGGTGTGTCCTGCCGAAACACCCGAGGGTCAAGCTTGTGGTCTGGTCAAAAACTTGTCTCTGATGTGTTACGTCAGTGTTGGCTCTCCGGCCGATCCTCTGATTGAATTCATGATCAACAGAGGCATGGAAGTCGTTGAGGAGTACGAGCCGACAAGATACCCCCACGCTACAAAGATTTTCGTCAACGGTAGCTGGGTTGGTGTTCATGCCGACCCCAAGCATCTCGTGAATCAGGTCTTGGACACAAGGCGAAAGTCTTACGTGCAGTTCGAAGTATCACTTGTTCGTGATATCCGAGACCGTGAATTCAAGATTTTCTCAGACGCTGGCCGTGTCATGAGACCCGTCTTTACAGTTCATCAGGAGGATGACTATGAGAACAACATCACCAAGGGACAACTAGTGTTGACAAAGGACCATGTCAATAGGCTAGCCCAAGAGCAGGCAGAGCCTCCTGCCAACCCAGCGGACAAGTTTGGATGGGATGGCTTGATCCGCGAAGGAGCTGTCGAGTATCTCGATGCTGAGGAAGAAGAGACAGCCATGATTTGCATGACGCCAGAGGATCTCGAACTTTACCGTGAGCAAAAGAATGATGAAGCTACACTCACAGAAGAAGAGAAACGGGCCAAGCAAGAGGCAGAGAAGAGGGAACAAGAGGAGGACCGCAACAAGCGATTGAAGACAAAGGTGAACCCCACAACTCACATGTACACACATTGTGAGATTCACCCCAGTATGATTCTCGGTATCTGTGCCAGTATCATTCCTTTCCCCGATCACAACCAGGTATG
>F. carminascens CBS144741  
ATTTGCGTCGAACCAATACTCCCATCGGACGAGATGGTAAATTGGCCAAGCCTCGACAGCTTCACAACACTCACTGGGGTTTGGTGTGTCCTGCCGAAACACCCGAGGGTCAAGCTTGTGGTCTGGTCAAAAACTTGTCTCTGATGTGTTACGTCAGTGTTGGCTCTCCGGCCGATCCTCTGATTGAATTCATGATCAACAGAGGCATGGAAGTCGTTGAGGAGTACGAGCCGACAAGATACCCCCACGCTACAAAGATTTTCGTCAACGGTAGCTGGGTTGGTGTTCATGCCGACCCCAAGCATCTCGTGAATCAGGTCTTGGACACAAGGCGAAAGTCTTACGTGCAGTTCGAAGTATCACTTGTTCGTGATATCCGAGACCGTGAATTCAAGATTTTCTCAGACGCTGGCCGTGTCATGAGACCCGTCTTTACAGTTCATCAGGAGGATGACTATGAGAACAACATCACCAAGGGACAACTAGTGTTGACAAAGGACCATGTCAATAGGCTAGCCCAAGAGCAGGCAGAGCCTCCTGCCAACCCAGCGGACAAGTTTGGATGGGATGGCTTGATCCGCGAAGGAGCTGTCGAGTATCTCGATGCTGAGGAAGAAGAGACAGCCATGATTTGCATGACGCCAGAGGATCTCGAACTTTACCGTGAGCAAAAGAATGATGAAGCTACACTCACAGAAGAAGAGAAACGGGCCAAGCAAGAGGCAGAGAAGAGGGAACAAGAGGAGGACCGCAACAAGCGATTGAAGACAAAGGTGAACCCCACAACTCACATGTACACACATTGTGAGATTCACCCCAGTATGATTCTCGGTATCTGTGCCAGTATCATTCCTTTCCCCGATCACAACCAGGTATG
>F. contaminatum CBS111552  
ATTTGCGTCGAACCAATACTCCCATCGGACGAGATGGTAAATTGGCCAAGCCTCGACAGCTTCACAACACTCACTGGGGTTTGGTGTGTCCTGCCGAAACACCTGAGGGTCAAGCTTGTGGTCTGGTCAAAAACTTGTCTCTGATGTGTTACGTCAGTGTCGGCTCTCCAGCCGATCCTCTGATTGAATTCATGATCAACAGAGGCATGGAAGTCGTTGAGGAGTACGAGCCGACAAGGTACCCCCACGCTACAAAGATTTTCGTCAACGGTAGCTGGGTTGGTGTTCATGCCGACCCCAAGCATCTCGTGAATCAGGTCTTGGACACAAGACGAAAGTCTTACGTGCAGTTCGAAGTATCACTTGTTCGTGATATCCGAGACCGTGAATTCAAGATTTTCTCAGACGCTGGCCGTGTCATGAGACCCGTCTTTACAGTTCATCAGGAGGATGACTATGAGAACAACATCACCAAGGGACAACTAGTGTTGACAAAGGACCATGTCAATAGGCTAGCCCAAGAACAGGCAGAGCCTCCTGCCAACCCAGCGGACAAGTTTGGATGGGATGGCTTGATCCGCGAAGGAGCTGTCGAGTATCTCGATGCTGAGGAAGAAGAGACAGCCATGATTTGCATGACGCCAGAGGATCTCGAACTTTACCGTGAGCAAAAGAATGATGAAGCTACACTCACAGAAGAAGAGAAACGGGCCAAGCAAGAGGCAGAGAAGAGAGAACAAGAGGAGGACCGCAACAAGCGATTGAAGACAAAGGTGAACCCCACAACTCACATGTACACACATTGTGAGATTCACCCCAGTATGATTCTCGGTATCTGTGCCAGTATCATTCCTTTCCCCGATCACAACCAGGTATG
>F. contaminatum CBS114899T 
ATTTGCGTCGAACCAATACTCCCATCGGACGAGATGGTAAATTGGCCAAGCCTCGACAGCTTCACAACACTCACTGGGGTTTGGTGTGTCCTGCCGAAACACCTGAGGGTCAAGCTTGTGGTCTGGTCAAAAACTTGTCTCTGATGTGTTACGTCAGTGTCGGCTCTCCAGCCGATCCTCTGATTGAATTCATGATCAACAGAGGCATGGAAGTCGTTGAGGAGTACGAGCCGACAAGGTACCCCCACGCTACAAAGATTTTCGTCAACGGTAGCTGGGTTGGTGTTCATGCCGACCCCAAGCATCTCGTGAATCAGGTCTTGGACACAAGACGAAAGTCTTACGTGCAGTTCGAAGTATCACTTGTTCGTGATATCCGAGACCGTGAATTCAAGATTTTCTCAGACGCTGGCCGTGTCATGAGACCCGTCTTTACAGTTCATCAGGAGGATGACTATGAGAACAACATCACCAAGGGACAACTAGTGTTGACAAAGGACCATGTCAATAGGCTAGCCCAAGAACAGGCAGAGCCTCCTGCCAACCCAGCGGACAAGTTTGGATGGGATGGCTTGATCCGCGAAGGAGCTGTCGAGTATCTCGATGCTGAGGAAGAAGAGACAGCCATGATTTGCATGACGCCAGAGGATCTCGAACTTTACCGTGAGCAAAAGAATGATGAAGCTACACTCACAGAAGAAGAGAAACGGGCCAAGCAAGAGGCAGAGAAGAGAGAACAAGAGGAGGACCGCAACAAGCGATTGAAGACAAAGGTGAACCCCACAACTCACATGTACACACATTGTGAGATTCACCCCAGTATGATTCTCGGTATCTGTGCCAGTATCATTCCTTTCCCCGATCACAACCAGGTATG
>F. contaminatum CBS117461  
ATTTGCGTCGAACCAATACTCCCATCGGACGAGATGGTAAATTGGCCAAGCCTCGACAGCTTCACAACACTCACTGGGGTTTGGTGTGTCCTGCCGAAACACCTGAGGGTCAAGCTTGTGGTCTGGTCAAAAACTTGTCTCTGATGTGTTACGTCAGTGTCGGCTCTCCAGCCGATCCTCTGATTGAATTCATGATCAACAGAGGCATGGAAGTCGTTGAGGAGTACGAGCCGACAAGGTACCCCCACGCTACAAAGATTTTCGTCAACGGTAGCTGGGTTGGTGTTCATGCCGACCCCAAGCATCTCGTGAATCAGGTCTTGGACACAAGACGAAAGTCTTACGTGCAGTTCGAAGTATCACTTGTTCGTGATATCCGAGACCGTGAATTCAAGATTTTCTCAGACGCTGGCCGTGTCATGAGACCCGTCTTTACAGTTCATCAGGAGGATGACTATGAGAACAACATCACCAAGGGACAACTAGTGTTGACAAAGGACCATGTCAATAGGCTAGCCCAAGAACAGGCAGAGCCTCCTGCCAACCCAGCGGACAAGTTTGGATGGGATGGCTTGATCCGCGAAGGAGCTGTCGAGTATCTCGATGCTGAGGAAGAAGAGACAGCCATGATTTGCATGACGCCAGAGGATCTCGAACTTTACCGTGAGCAAAAGAATGATGAAGCTACACTCACAGAAGAAGAGAAACGGGCCAAGCAAGAGGCAGAGAAGAGAGAACAAGAGGAGGACCGCAACAAGCGATTGAAGACAAAGGTGAACCCCACAACTCACATGTACACACATTGTGAGATTCACCCCAGTATGATTCTCGGTATCTGTGCCAGTATCATTCCTTTCCCCGATCACAACCAGGTATG
>F. cugenangense CBS620.72  
ATTTGCGTCGAACCAATACTCCCATCGGACGAGATGGTAAATTGGCCAAGCCTCGACAGCTTCACAACACTCACTGGGGTTTGGTGTGTCCTGCCGAAACACCCGAGGGTCAAGCTTGTGGTCTGGTCAAAAACTTGTCTCTGATGTGTTACGTCAGTGTTGGCTCTCCGGCCGATCCTCTGATTGAATTCATGATCAACAGAGGCATGGAAGTCGTTGAGGAGTACGAGCCGACAAGATACCCCCACGCTACAAAGATTTTCGTCAACGGTAGCTGGGTTGGTGTTCATGCCGACCCCAAGCATCTCGTGAATCAGGTCTTGGACACAAGGCGAAAGTCTTACGTGCAGTTCGAAGTATCACTTGTTCGTGATATCCGAGACCGTGAATTCAAGATTTTCTCAGACGCTGGCCGTGTCATGAGACCCGTCTTTACTGTTCATCAGGAGGATGACTATGAGAACAACATCACCAAGGGACAACTAGTGTTGACAAAGGACCATGTCAATAGGCTAGCTCAAGAGCAGGCAGAGCCTCCTGCCAACCCAGCGGACAAGTTTGGATGGGATGGCTTGATCCGCGAAGGAGCTGTCGAGTATCTCGATGCTGAGGAAGAAGAGACAGCCATGATTTGCATGACGCCAGAGGATCTCGAACTTTACCGTGAGCAAAAGAATGATGAAGCTACACTCACAGAAGAAGAGAAACGGGCCAAGCAAGAGGCAGAGAAGAGGGAACAAGAGGAGGACCGCAACAAGCGATTGAAGACAAAGGTGAACCCCACAACTCACATGTACACACATTGTGAGATTCACCCCAGTATGATTCTCGGTATCTGTGCCAGTATCATTCCTTTCCCCGATCACAACCAGGTATG
>F. cugenangense CBS130304  
ATTTGCGTCGAACCAATACTCCCATCGGACGAGATGGTAAATTGGCCAAGCCTCGACAGCTTCACAACACTCACTGGGGTTTGGTGTGTCCTGCCGAAACACCTGAGGGTCAAGCTTGTGGTCTGGTCAAAAACTTGTCTCTGATGTGTTACGTCAGTGTTGGCTCTCCGGCCGATCCTCTGATTGAATTCATGATCAACAGAGGCATGGAAGTCGTTGAGGAGTACGAGCCGACAAGATACCCCCACGCTACAAAGATTTTCGTCAACGGTAGCTGGGTTGGTGTTCATGCCGACCCCAAGCATCTCGTGAATCAGGTCTTGGACACAAGGCGAAAGTCTTACGTGCAGTTCGAAGTATCACTTGTTCGTGATATCCGAGACCGTGAATTCAAGATTTTCTCAGACGCTGGCCGTGTCATGAGACCCGTCTTTACTGTTCATCAGGAGGATGACTATGAGAACAACATCACCAAGGGACAACTAGTGTTGACAAAGGACCATGTCAATAGGCTAGCTCAAGAGCAGGCAGAGCCTCCTGCCAACCCAGCGGACAAGTTTGGATGGGATGGCTTGATCCGCGAAGGAGCTGTCGAGTATCTCGATGCTGAGGAAGAAGAGACAGCCATGATTTGCATGACGCCAGAGGATCTCGAACTTTACCGTGAGCAAAAGAATGATGAAGCTACACTCACAGAAGAAGAGAAACGGGCCAAGCAAGAGGCAGAGAAGAGGGAACAAGAGGAGGACCGCAACAAGCGATTGAAGACAAAGGTGAACCCCACAACTCACATGTACACACATTGTGAGATTCACCCCAGTATGATTCTCGGTATCTGTGCCAGTATCATTCCTTTCCCCGATCACAACCAGGTATG
>F. cugenangense CBS130308  
ATTTGCGTCGAACCAATACTCCCATCGGACGAGATGGTAAATTGGCCAAGCCTCGACAGCTTCACAACACTCACTGGGGTTTGGTGTGTCCTGCCGAAACACCCGAGGGTCAAGCTTGTGGTCTGGTCAAAAACTTGTCTCTGATGTGTTACGTCAGTGTTGGCTCTCCGGCCGATCCTCTGATTGAATTCATGATCAACAGAGGCATGGAAGTCGTTGAGGAGTACGAGCCGACAAGATACCCCCACGCTACAAAGATTTTCGTCAACGGTAGCTGGGTTGGTGTTCATGCCGACCCCAAGCATCTCGTGAATCAGGTCTTGGACACAAGGCGAAAGTCTTACGTGCAGTTCGAAGTATCACTTGTTCGTGATATCCGAGACCGTGAATTCAAGATTTTCTCAGACGCTGGCCGTGTCATGAGACCCGTCTTTACTGTTCATCAGGAGGATGACTATGAGAACAACATCACCAAGGGACAACTAGTGTTGACAAAGGACCATGTCAATAGGCTAGCTCAAGAGCAGGCAGAGCCTCCTGCCAACCCAGCGGACAAGTTTGGATGGGATGGCTTGATCCGCGAAGGAGCTGTCGAGTATCTCGATGCTGAGGAAGAAGAGACAGCCATGATTTGCATGACGCCAGAGGATCTCGAACTTTACCGTGAGCAAAAGAATGATGAAGCTACACTCACAGAAGAAGAGAAACGGGCCAAGCAAGAGGCAGAGAAGAGGGAACAAGAGGAGGACCGCAACAAGCGATTGAAGACAAAGGTGAACCCCACAACTCACATGTACACACATTGTGAGATTCACCCCAGTATGATTCTCGGTATCTGTGCCAGTATCATTCCTTTCCCCGATCACAACCAGGTATG
>F. curvatum CBS247.61  
ATTTGCGTCGAACCAATACTCCCATCGGACGAGATGGTAAATTGGCCAAGCCTCGACAGCTTCACAACACTCACTGGGGTTTGGTGTGTCCTGCCGAAACACCTGAGGGTCAAGCTTGTGGTCTGGTCAAAAACTTGTCTCTAATGTGTTACGTCAGTGTCGGCTCTCCAGCCGATCCTCTGATTGAATTCATGATCAACAGAGGCATGGAAGTCGTTGAGGAGTACGAGCCGACAAGATACCCCCACGCTACAAAGATTTTCGTCAACGGTAGCTGGGTTGGTGTTCATGCCGACCCCAAGCATCTCGTGAATCAGGTCTTGGACACAAGACGAAAGTCTTACGTGCAGTTCGAAGTATCACTTGTTCGTGATATCCGAGACCGTGAATTCAAGATTTTCTCAGACGCTGGCCGTGTCATGAGACCCGTCTTTACAGTTCATCAGGAGGATGACTATGAGAACAACATCACCAAGGGACAACTAGTGTTGACAAAGGACCATGTCAATAGGCTAGCCCAAGAACAGGCAGAGCCTCCTGCCAACCCAGCGGACAAGTTTGGATGGGATGGCTTGATCCGCGAAGGAGCTGTCGAGTATCTCGATGCTGAGGAAGAAGAGACAGCCATGATTTGCATGACGCCAGAGGATCTCGAACTTTACCGTGAGCAAAAGAATGATGAAGCTACACTCACAGAAGAAGAGAAACGGGCCAAGCAAGAGGCAGAGAAGAGAGAACAAGAGGAGGACCGCAACAAGCGATTGAAGACAAAGGTGAACCCCACAACTCACATGTACACACATTGTGAGATTCACCCCAGTATGATTCTCGGTATCTGTGCCAGTATCATTCCTTTCCCCGATCACAACCAGGTATG
>F. curvatum CBS238.94  
ATTTGCGTCGAACCAATACTCCCATCGGACGAGATGGTAAATTGGCCAAGCCTCGACAGCTTCACAACACTCACTGGGGTTTGGTGTGTCCTGCCGAAACACCTGAGGGTCAAGCTTGTGGTCTGGTCAAAAACTTGTCTCTAATGTGTTACGTCAGTGTCGGCTCTCCAGCCGATCCTCTGATTGAATTCATGATCAACAGAGGCATGGAAGTCGTTGAGGAGTACGAGCCGACAAGATACCCCCACGCTACAAAGATTTTCGTCAACGGTAGCTGGGTTGGTGTTCATGCCGACCCCAAGCATCTCGTGAATCAGGTCTTGGACACAAGACGAAAGTCTTACGTGCAGTTCGAAGTATCACTTGTTCGTGATATCCGAGACCGTGAATTCAAGATTTTCTCAGACGCTGGCCGTGTCATGAGACCCGTCTTTACAGTTCATCAGGAGGATGACTATGAGAACAACATCACCAAGGGACAACTAGTGTTGACAAAGGACCATGTCAATAGGCTAGCCCAAGAACAGGCAGAGCCTCCTGCCAACCCAGCGGACAAGTTTGGATGGGATGGCTTGATCCGCGAAGGAGCTGTCGAGTATCTCGATGCTGAGGAAGAAGAGACAGCCATGATTTGCATGACGCCAGAGGATCTCGAACTTTACCGTGAGCAAAAGAATGATGAAGCTACACTCACAGAAGAAGAGAAACGGGCCAAGCAAGAGGCAGAGAAGAGAGAACAAGAGGAGGACCGCAACAAGCGATTGAAGACAAAGGTGAACCCCACAACTCACATGTACACACATTGTGAGATTCACCCCAGTATGATTCTCGGTATCTGTGCCAGTATCATTCCTTTCCCCGATCACAACCAGGTATG
>F. curvatum CBS141.95  
ATTTGCGTCGAACCAATACTCCCATCGGACGAGATGGTAAATTGGCCAAGCCTCGACAGCTTCACAACACTCACTGGGGTTTGGTGTGTCCTGCCGAAACACCTGAGGGTCAAGCTTGTGGTCTGGTCAAAAACTTGTCTCTAATGTGTTACGTCAGTGTCGGCTCTCCAGCCGATCCTCTGATTGAATTCATGATCAACAGAGGCATGGAAGTCGTTGAGGAGTACGAGCCGACAAGATACCCCCACGCTACAAAGATTTTCGTCAACGGTAGCTGGGTTGGTGTTCATGCCGACCCCAAGCATCTCGTGAATCAGGTCTTGGACACAAGACGAAAGTCTTACGTGCAGTTCGAAGTATCACTTGTTCGTGATATCCGAGACCGTGAATTCAAGATTTTCTCAGACGCTGGCCGTGTCATGAGACCCGTCTTTACAGTTCATCAGGAGGATGACTATGAGAACAACATCACCAAGGGACAACTAGTGTTGACAAAGGACCATGTCAATAGGCTAGCCCAAGAACAGGCAGAGCCTCCTGCCAACCCAGCGGACAAGTTTGGATGGGATGGCTTGATCCGCGAAGGAGCTGTCGAGTATCTCGATGCTGAGGAAGAAGAGACAGCCATGATTTGCATGACGCCAGAGGATCTCGAACTTTACCGTGAGCAAAAGAATGATGAAGCTACACTCACAGAAGAAGAGAAACGGGCCAAGCAAGAGGCAGAGAAGAGAGAACAAGAGGAGGACCGCAACAAGCGATTGAAGACAAAGGTGAACCCCACAACTCACATGTACACACATTGTGAGATTCACCCCAGTATGATTCTCGGTATCTGTGCCAGTATCATTCCTTTCCCCGATCACAACCAGGTATG
>F. duoseptatum CBS102026  
ATTTGCGTCGAACCAATACTCCCATCGGACGAGATGGTAAATTGGCCAAGCCTCGACAGCTTCACAACACTCACTGGGGTTTGGTGTGTCCTGCCGAAACACCCGAGGGTCAAGCTTGTGGTCTGGTCAAAAACTTGTCTCTGATGTGTTACGTCAGTGTTGGCTCTCCGGCCGATCCTCTGATTGAATTCATGATCAACAGAGGCATGGAAGTCGTTGAGGAGTACGAGCCGACAAGATACCCCCACGCTACAAAGATTTTCGTCAACGGTAGCTGGGTTGGTGTTCATGCCGACCCCAAGCATCTCGTGAATCAGGTCTTGGACACAAGGCGAAAGTCTTACGTGCAGTTCGAAGTATCACTTGTTCGTGATATCCGAGACCGTGAATTCAAGATTTTCTCAGACGCTGGCCGTGTCATGAGACCCGTCTTTACAGTTCATCAGGAGGATGACTATGAGAACAACATCACCAAGGGACAACTAGTGTTGACAAAGGACCATGTCAATAGGCTAGCCCAAGAGCAGGCAGAGCCTCCTGCCAACCCAGCGGACAAGTTTGGATGGGATGGCTTGATCCGCGAAGGAGCTGTCGAGTATCTCGATGCTGAGGAAGAAGAGACAGCCATGATTTGCATGACGCCAGAGGATCTCGAACTTTACCGTGAGCAAAAGAATGATGAAGCTACACTCACAGAAGAAGAGAAACGGGCCAAGCAAGAGGCAGAGAAGAGGGAACAAGAGGAGGACCGCAACAAGCGATTGAAGACAAAGGTGAACCCCACAACTCACATGTACACACATTGTGAGATTCACCCCAGTATGATTCTCGGTATCTGTGCCAGTATCATTCCTTTCCCCGATCACACCCAGGTATG
>F. elaeidis CBS217.49  
ATTTGCGTCGAACCAATACTCCCATCGGACGAGATGGTAAATTGGCCAAGCCTCGACAACTTCACAACACTCACTGGGGTTTGGTGTGTCCTGCCGAAACACCCGAGGGTCAAGCTTGTGGTCTGGTCAAAAACTTGTCTCTGATGTGTTACGTCAGTGTTGGCTCTCCGGCCGATCCTCTGATTGAATTCATGATCAACAGAGGCATGGAAGTCGTTGAGGAGTACGAGCCGACAAGATACCCCCACGCTACAAAGATTTTCGTCAACGGTAGCTGGGTTGGTGTTCATGCCGACCCCAAGCATCTCGTGAATCAGGTCTTGGACACAAGGCGAAAGTCTTACGTGCAGTTCGAAGTATCACTTGTTCGTGATATCCGAGACCGTGAATTCAAGATTTTCTCAGACGCTGGCCGTGTCATGAGACCCGTCTTTACTGTTCATCAGGAGGATGACTATGAGAACAACATCACCAAGGGACAACTAGTGTTGACAAAGGACCATGTCAATAGGCTAGCCCAAGAGCAGGCAGAGCCTCCTGCCAACCCAGCGGACAAGTTTGGATGGGATGGCTTGATCCGCGAAGGAGCTGTCGAGTATCTCGATGCTGAGGAAGAAGAGACAGCCATGATTTGCATGACGCCAGAGGATCTCGAACTTTACCGTGAGCAAAAGAATGATGAAGCTACACTCACAGAAGAAGAGAAACGGGCCAAGCAAGAGGCAGAGAAGAGGGAACAAGAGGAGGACCGCAACAAGCGATTGAAGACAAAGGTGAACCCCACAACTCACATGTACACACATTGTGAGATTCACCCCAGTATGATTCTCGGTATCTGTGCCAGTATCATTCCTTTCCCCGATCACAACCAGGTATG
>F. elaeidis CBS218.49  
ATTTGCGTCGAACCAATACTCCCATCGGACGAGATGGTAAATTGGCCAAGCCTCGACAACTTCACAACACTCACTGGGGTTTGGTGTGTCCTGCCGAAACACCCGAGGGTCAAGCTTGTGGTCTGGTCAAAAACTTGTCTCTGATGTGTTACGTCAGTGTTGGCTCTCCGGCCGATCCTCTGATTGAATTCATGATCAACAGAGGCATGGAAGTCGTTGAGGAGTACGAGCCGACAAGATACCCCCACGCTACAAAGATTTTCGTCAACGGTAGCTGGGTTGGTGTTCATGCCGACCCCAAGCATCTCGTGAATCAGGTCTTGGACACAAGGCGAAAGTCTTACGTGCAGTTCGAAGTATCACTTGTTCGTGATATCCGAGACCGTGAATTCAAGATTTTCTCAGACGCTGGCCGTGTCATGAGACCCGTCTTTACTGTTCATCAGGAGGATGACTATGAGAACAACATCACCAAGGGACAACTAGTGTTGACAAAGGACCATGTCAATAGGCTAGCCCAAGAGCAGGCAGAGCCTCCTGCCAACCCAGCGGACAAGTTTGGATGGGATGGCTTGATCCGCGAAGGAGCTGTCGAGTATCTCGATGCTGAGGAAGAAGAGACAGCCATGATTTGCATGACGCCAGAGGATCTCGAACTTTACCGTGAGCAAAAGAATGATGAAGCTACACTCACAGAAGAAGAGAAACGGGCCAAGCAAGAGGCAGAGAAGAGGGAACAAGAGGAGGACCGCAACAAGCGATTGAAGACAAAGGTGAACCCCACAACTCACATGTACACACATTGTGAGATTCACCCCAGTATGATTCTCGGTATCTGTGCCAGTATCATTCCTTTCCCCGATCACAACCAGGTATG
>F. elaeidis CBS255.52  
ATTTGCGTCGAACCAATACTCCCATCGGACGAGATGGTAAATTGGCCAAGCCTCGACAACTTCACAACACTCACTGGGGTTTGGTGTGTCCTGCCGAAACACCCGAGGGTCAAGCTTGTGGTCTGGTCAAAAACTTGTCTCTGATGTGTTACGTCAGTGTTGGCTCTCCGGCCGATCCTCTGATTGAATTCATGATCAACAGAGGCATGGAAGTCGTTGAGGAGTACGAGCCGACAAGATACCCCCACGCTACAAAGATTTTCGTCAACGGTAGCTGGGTTGGTGTTCATGCCGACCCCAAGCATCTCGTGAATCAGGTCTTGGACACAAGGCGAAAGTCTTACGTGCAGTTCGAAGTATCACTTGTTCGTGATATCCGAGACCGTGAATTCAAGATTTTCTCAGACGCTGGCCGTGTCATGAGACCCGTCTTTACTGTTCATCAGGAGGATGACTATGAGAACAACATCACCAAGGGACAACTAGTGTTGACAAAGGACCATGTCAATAGGCTAGCCCAAGAGCAGGCAGAGCCTCCTGCCAACCCAGCGGACAAGTTTGGATGGGATGGCTTGATCCGCGAAGGAGCTGTCGAGTATCTCGATGCTGAGGAAGAAGAGACAGCCATGATTTGCATGACGCCAGAGGATCTCGAACTTTACCGTGAGCAAAAGAATGATGAAGCTACACTCACAGAAGAAGAGAAACGGGCCAAGCAAGAGGCAGAGAAGAGGGAACAAGAGGAGGACCGCAACAAGCGATTGAAGACAAAGGTGAACCCCACAACTCACATGTACACACATTGTGAGATTCACCCCAGTATGATTCTCGGTATCTGTGCCAGTATCATTCCTTTCCCCGATCACAACCAGGTATG
>F. fabacearum CBS144742  
ATTTGCGTCGAACCAATACTCCCATCGGACGAGATGGTAAATTGGCCAAGCCTCGACAGCTTCACAACACTCACTGGGGTTTGGTGTGTCCTGCCGAAACACCCGAGGGTCAAGCTTGTGGTCTGGTCAAAAACTTGTCTCTGATGTGTTACGTCAGTGTTGGCTCTCCGGCCGATCCTCTGATTGAATTCATGATCAACAGAGGCATGGAAGTCGTTGAGGAGTACGAGCCGACAAGATACCCCCACGCTACAAAGATTTTCGTCAACGGTAGCTGGGTTGGTGTTCATGCCGACCCCAAGCATCTCGTGAATCAGGTCTTGGACACAAGGCGAAAGTCTTACGTGCAGTTCGAAGTATCACTTGTTCGTGATATCCGAGACCGTGAATTCAAGATTTTCTCAGACGCTGGCCGTGTCATGAGACCCGTCTTTACAGTTCATCAGGAGGATGACTATGAGAACAACATCACCAAGGGACAACTAGTGTTGACAAAGGACCATGTCAATAGGCTAGCCCAAGAGCAGGCAGAGCCTCCTGCCAACCCAGCGGACAAGTTTGGATGGGATGGCTTGATCCGCGAAGGAGCTGTCGAGTATCTCGATGCTGAGGAAGAAGAGACAGCCATGATTTGCATGACGCCAGAGGATCTCGAACTTTACCGTGAGCAAAAGAATGATGAAGCTACACTCACAGAAGAAGAGAAACGGGCCAAGCAAGAGGCAGAGAAGAGGGAACAAGAGGAGGACCGCAACAAGCGATTGAAGACAAAGGTGAACCCCACAACTCACATGTACACACATTGTGAGATTCACCCCAGTATGATTCTCGGTATCTGTGCCAGTATCATTCCTTTCCCCGATCACAACCAGGTATG
>F. fabacearum CBS144743  
ATTTGCGTCGAACCAATACTCCCATCGGACGAGATGGTAAATTGGCCAAGCCTCGACAGCTTCACAACACTCACTGGGGTTTGGTGTGTCCTGCCGAAACACCCGAGGGTCAAGCTTGTGGTCTGGTCAAAAACTTGTCTCTGATGTGTTACGTCAGTGTTGGCTCTCCGGCCGATCCTCTGATTGAATTCATGATCAACAGAGGCATGGAAGTCGTTGAGGAGTACGAGCCGACAAGATACCCCCACGCTACAAAGATTTTCGTCAACGGTAGCTGGGTTGGTGTTCATGCCGACCCCAAGCATCTCGTGAATCAGGTCTTGGACACAAGGCGAAAGTCTTACGTGCAGTTCGAAGTATCACTTGTTCGTGATATCCGAGACCGTGAATTCAAGATTTTCTCAGACGCTGGCCGTGTCATGAGACCCGTCTTTACAGTTCATCAGGAGGATGACTATGAGAACAACATCACCAAGGGACAACTAGTGTTGACAAAGGACCATGTCAATAGGCTAGCCCAAGAGCAGGCAGAGCCTCCTGCCAACCCAGCGGACAAGTTTGGATGGGATGGCTTGATCCGCGAAGGAGCTGTCGAGTATCTCGATGCTGAGGAAGAAGAGACAGCCATGATTTGCATGACGCCAGAGGATCTCGAACTTTACCGTGAGCAAAAGAATGATGAAGCTACACTCACAGAAGAAGAGAAACGGGCCAAGCAAGAGGCAGAGAAGAGGGAACAAGAGGAGGACCGCAACAAGCGATTGAAGACAAAGGTGAACCCCACAACTCACATGTACACACATTGTGAGATTCACCCCAGTATGATTCTCGGTATCTGTGCCAGTATCATTCCTTTCCCCGATCACAACCAGGTATG
>F. fabacearum CBS144744  
ATTTGCGTCGAACCAATACTCCCATCGGACGAGATGGTAAATTGGCCAAGCCTCGACAGCTTCACAACACTCACTGGGGTTTGGTGTGTCCTGCCGAAACACCCGAGGGTCAAGCTTGTGGTCTGGTCAAAAACTTGTCTCTGATGTGTTACGTCAGTGTTGGCTCTCCGGCCGATCCTCTGATTGAATTCATGATCAACAGAGGCATGGAAGTCGTTGAGGAGTACGAGCCGACAAGATACCCCCACGCTACAAAGATTTTCGTCAACGGTAGCTGGGTTGGTGTTCATGCCGACCCCAAGCATCTCGTGAATCAGGTCTTGGACACAAGGCGAAAGTCTTACGTGCAGTTCGAAGTATCACTTGTTCGTGATATCCGAGACCGTGAATTCAAGATTTTCTCAGACGCTGGCCGTGTCATGAGACCCGTCTTTACAGTTCATCAGGAGGATGACTATGAGAACAACATCACCAAGGGACAACTAGTGTTGACAAAGGACCATGTCAATAGGCTAGCCCAAGAGCAGGCAGAGCCTCCTGCCAACCCAGCGGACAAGTTTGGATGGGATGGCTTGATCCGCGAAGGAGCTGTCGAGTATCTCGATGCTGAGGAAGAAGAGACAGCCATGATTTGCATGACGCCAGAGGATCTCGAACTTTACCGTGAGCAAAAGAATGATGAAGCTACACTCACAGAAGAAGAGAAACGGGCCAAGCAAGAGGCAGAGAAGAGGGAACAAGAGGAGGACCGCAACAAGCGATTGAAGACAAAGGTGAACCCCACAACTCACATGTACACACATTGTGAGATTCACCCCAGTATGATTCTCGGTATCTGTGCCAGTATCATTCCTTTCCCCGATCACAACCAGGTATG
>F. foetens CBS120665  
ATTTGCGTCGAACCAATACTCCCATTGGACGAGATGGTAAATTGGCCAAGCCTCGACAGCTTCACAATACTCACTGGGGTTTGGTGTGTCCCGCCGAAACGCCTGAGGGTCAAGCTTGTGGTCTGGTCAAAAACTTGTCTCTGATGTGTTATGTCAGTGTCGGCTCTCCAGCCGAGCCTCTCATTGAATTCATGATCAACAGAGGTATGGAAGTTGTTGAGGAGTACGAGCCGACAAGATATCCCCACGCTACAAAGATTTTCGTCAACGGTAGCTGGGTTGGTGTTCACGCCGACCCCAAGCATCTCGTGAATCAGGTTTTGGACACAAGACGAAAGTCGTACGTTCAGTTCGAAGTATCACTTGTTCGTGATATTCGAGACCGTGAATTCAAGATTTTCTCAGACGCTGGTCGTGTCATGAGACCCGTCTTTACAGTCCATCATGAGGATGACTATGAGAACAACATCACCAAGGGACAACTAGTGTTGACAAAGGAACATGTCAATAGGCTAGCCCAAGAGCAGGCAGAGCCACCTGCCAACCCCGCGGACAAGTTTGGATGGGATGGCTTGATTCGCGAAGGAGCTGTCGAGTATCTCGACGCTGAGGAAGAAGAGACAGCCATGATTTGCATGACGCCAGAGGATCTCGAACTTTACCGTGAGCAAAAGAATGATGAAGCTACACTCACGGAAGAAGAGAAACGGGCCAAGGCAGAGGCAGAGAAGAGGGAACAAGAGGAGGACCGCAACAAGCGATTGAAGACAAAGGTCAACCCCACAACTCACATGTACACACATTGTGAGATTCACCCCAGTATGATTCTCGGTATCTGTGCCAGTATCATTCCTTTCCCCGATCACAACCAGGTATG
>F. glycines CBS176.33  
ATTTGCGTCGAACCAATACTCCCATCGGACGAGATGGTAAATTGGCCAAGCCTCGACAGCTTCACAACACTCACTGGGGTTTGGTGTGTCCTGCCGAAACACCCGAGGGTCAAGCTTGTGGTCTGGTCAAAAACTTGTCTCTGATGTGTTACGTCAGTGTTGGCTCTCCGGCCGATCCTCTGATTGAATTCATGATCAACAGAGGCATGGAAGTCGTTGAGGAGTACGAGCCGACAAGATACCCCCACGCTACAAAGATTTTCGTCAACGGTAGCTGGGTTGGTGTTCATGCCGACCCCAAGCATCTCGTGAATCAGGTCTTGGACACAAGGCGAAAGTCTTACGTGCAGTTCGAAGTATCACTTGTTCGTGATATCCGAGACCGTGAATTCAAGATTTTCTCAGACGCTGGCCGTGTCATGAGACCCGTCTTTACAGTTCATCAGGAGGATGACTATGAGAACAACATCACCAAGGGACAACTAGTGTTGACAAAGGACCATGTCAATAGGCTAGCCCAAGAGCAGGCAGAGCCTCCTGCCAACCCAGCGGACAAGTTTGGATGGGATGGCTTGATCCGCGAAGGAGCTGTCGAGTATCTCGATGCTGAGGAAGAAGAGACAGCCATGATTTGCATGACGCCAGAGGATCTCGAACTTTACCGTGAGCAAAAGAATGATGAAGCTACACTCACAGAAGAAGAGAAACGGGCCAAGCAAGAGGCAGAGAAGAGGGAACAAGAGGAGGACCGCAACAAGCGATTGAAGACAAAGGTGAACCCCACAACTCACATGTACACACATTGTGAGATTCACCCCAGTATGATTCTCGGTATCTGTGCCAGTATCATTCCTTTCCCCGATCACAACCAGGTATG
>F. glycines CBS214.49  
ATTTGCGTCGAACCAATACTCCCATCGGACGAGATGGTAAATTGGCCAAGCCTCGACAGCTTCACAACACTCACTGGGGTTTGGTGTGTCCTGCCGAAACACCCGAGGGTCAAGCTTGTGGTCTGGTCAAAAACTTGTCTCTGATGTGTTACGTCAGTGTTGGCTCTCCGGCCGATCCTCTGATTGAATTCATGATCAACAGAGGCATGGAAGTCGTTGAGGAGTACGAGCCGACAAGATACCCCCACGCTACAAAGATTTTCGTCAACGGTAGCTGGGTTGGTGTTCATGCCGACCCCAAGCATCTCGTGAATCAGGTCTTGGACACAAGGCGAAAGTCTTACGTGCAGTTCGAAGTATCACTTGTTCGTGATATCCGAGACCGTGAATTCAAGATTTTCTCAGACGCTGGCCGTGTCATGAGACCCGTCTTTACAGTTCATCAGGAGGATGACTATGAGAACAACATCACCAAGGGACAACTAGTGTTGACAAAGGACCATGTCAATAGGCTAGCCCAAGAGCAGGCAGAGCCTCCTGCCAACCCAGCGGACAAGTTTGGATGGGATGGCTTGATCCGCGAAGGAGCTGTCGAGTATCTCGATGCTGAGGAAGAAGAGACAGCCATGATTTGCATGACGCCAGAGGATCTCGAACTTTACCGTGAGCAAAAGAATGATGAAGCTACACTCACTGAAGAAGAGAAACGGGCCAAGCAAGAGGCAGAGAAGAGGGAACAAGAGGAGGACCGCAACAAGCGATTGAAGACAAAGGTGAACCCCACAACTCACATGTACACACATTGTGAGATTCACCCCAGTATGATTCTCGGTATCTGTGCCAGTATCATTCCTTTCCCCGACCACAGCCAGGTATG
>F. glycines CBS200.89  
ATTTGCGTCGAACCAATACTCCCATCGGACGAGATGGTAAATTGGCCAAGCCTCGACAGCTTCACAACACTCACTGGGGTTTGGTGTGTCCTGCCGAAACACCCGAGGGTCAAGCTTGTGGTCTGGTCAAAAACTTGTCTCTGATGTGTTACGTCAGTGTTGGCTCTCCGGCCGATCCTCTGATTGAATTCATGATCAACAGAGGCATGGAAGTCGTTGAGGAGTACGAGCCGACAAGATACCCCCACGCTACAAAGATTTTCGTCAACGGTAGCTGGGTTGGTGTTCATGCCGACCCCAAGCATCTCGTGAATCAGGTCTTGGACACAAGGCGAAAGTCTTACGTGCAGTTCGAAGTATCACTTGTTCGTGATATCCGAGACCGTGAATTCAAGATTTTCTCAGACGCTGGCCGTGTCATGAGACCCGTCTTTACAGTTCATCAGGAGGATGACTATGAGAACAACATCACCAAGGGACAACTAGTGTTGACAAAGGACCATGTCAATAGGCTAGCCCAAGAGCAGGCAGAGCCTCCTGCCAACCCAGCGGACAAGTTTGGATGGGATGGCTTGATCCGCGAAGGAGCTGTCGAGTATCTCGATGCTGAGGAAGAAGAGACAGCCATGATTTGCATGACGCCAGAGGATCTCGAACTTTACCGTGAGCAAAAGAATGATGAAGCTACACTCACAGAAGAAGAGAAACGGGCCAAGCAAGAGGCAGAGAAGAGGGAACAAGAGGAGGACCGCAACAAGCGATTGAAGACAAAGGTGAACCCCACAACTCACATGTACACACATTGTGAGATTCACCCCAGTATGATTCTCGGTATCTGTGCCAGTATCATTCCTTTCCCCGATCACAACCAGGTATG
>F. gossypinum CBS116611  
ATTTGCGTCGAACCAATACTCCCATCGGACGAGATGGTAAATTGGCCAAGCCTCGACAGCTTCACAACACTCACTGGGGTTTGGTGTGTCCTGCCGAAACACCCGAGGGTCAAGCTTGTGGTCTGGTCAAAAACTTGTCTCTGATGTGTTACGTCAGTGTTGGCTCTCCGGCCGATCCTCTGATTGAATTCATGATCAACAGAGGCATGGAAGTCGTTGAGGAGTACGAGCCGACAAGATACCCCCACGCTACAAAGATTTTCGTCAACGGTAGCTGGGTTGGTGTTCATGCCGACCCCAAGCATCTCGTGAATCAGGTCTTGGACACAAGGCGAAAGTCTTACGTGCAGTTCGAAGTATCACTTGTTCGTGATATCCGAGACCGTGAATTCAAGATTTTCTCAGACGCTGGCCGTGTCATGAGACCCGTCTTTACAGTTCATCAGGAGGATGACTATGAGAACAACATCACCAAGGGACAACTAGTGTTGACAAAGGACCATGTCAATAGGCTAGCCCAAGAGCAGGCAGAGCCTCCTGCCAACCCAGCGGACAAGTTTGGATGGGATGGCTTGATCCGCGAAGGAGCTGTCGAGTATCTCGATGCTGAGGAAGAAGAGACAGCCATGATTTGCATGACGCCAGAGGATCTCGAACTTTACCGTGAGCAAAAGAATGATGAAGCTACACTCACAGAAGAAGAGAAACGGGCCAAGCAAGAGGCAGAGAAGAGGGAACAAGAGGAGGACCGCAACAAGCGATTGAAGACAAAGGTGAACCCCACAACTCACATGTACACACATTGTGAGATTCACCCCAGTATGATTCTCGGTATCTGTGCCAGTATCATTCCTTTCCCCGATCACAACCAGGTATG
>F. gossypinum CBS116612  
ATTTGCGTCGAACCAATACTCCCATCGGACGAGATGGTAAATTGGCCAAGCCTCGACAGCTTCACAACACTCACTGGGGTTTGGTGTGTCCTGCCGAAACACCCGAGGGTCAAGCTTGTGGTCTGGTCAAAAACTTGTCTCTGATGTGTTACGTCAGTGTTGGCTCTCCGGCCGATCCTCTGATTGAATTCATGATCAACAGAGGCATGGAAGTCGTTGAGGAGTACGAGCCGACAAGATACCCCCACGCTACAAAGATTTTCGTCAACGGTAGCTGGGTTGGTGTTCATGCCGACCCCAAGCATCTCGTGAATCAGGTCTTGGACACAAGGCGAAAGTCTTACGTGCAGTTCGAAGTATCACTTGTTCGTGATATCCGAGACCGTGAATTCAAGATTTTCTCAGACGCTGGCCGTGTCATGAGACCCGTCTTTACAGTTCATCAGGAGGATGACTATGAGAACAACATCACCAAGGGACAACTAGTGTTGACAAAGGACCATGTCAATAGGCTAGCCCAAGAGCAGGCAGAGCCTCCTGCCAACCCAGCGGACAAGTTTGGATGGGATGGCTTGATCCGCGAAGGAGCTGTCGAGTATCTCGATGCTGAGGAAGAAGAGACAGCCATGATTTGCATGACGCCAGAGGATCTCGAACTTTACCGTGAGCAAAAGAATGATGAAGCTACACTCACAGAAGAAGAGAAACGGGCCAAGCAAGAGGCAGAGAAGAGGGAACAAGAGGAGGACCGCAACAAGCGATTGAAGACAAAGGTGAACCCCACAACTCACATGTACACACATTGTGAGATTCACCCCAGTATGATTCTCGGTATCTGTGCCAGTATCATTCCTTTCCCCGATCACAACCAGGTATG
>F. gossypinum CBS116613T 
ATTTGCGTCGAACCAATACTCCCATCGGACGAGATGGTAAATTGGCCAAGCCTCGACAGCTTCACAACACTCACTGGGGTTTGGTGTGTCCTGCCGAAACACCCGAGGGTCAAGCTTGTGGTCTGGTCAAAAACTTGTCTCTGATGTGTTACGTCAGTGTTGGCTCTCCGGCCGATCCTCTGATTGAATTCATGATCAACAGAGGCATGGAAGTCGTTGAGGAGTACGAGCCGACAAGATACCCCCACGCTACAAAGATTTTCGTCAACGGTAGCTGGGTTGGTGTTCATGCCGACCCCAAGCATCTCGTGAATCAGGTCTTGGACACAAGGCGAAAGTCTTACGTGCAGTTCGAAGTATCACTTGTTCGTGATATCCGAGACCGTGAATTCAAGATTTTCTCAGACGCTGGCCGTGTCATGAGACCCGTCTTTACAGTTCATCAGGAGGATGACTATGAGAACAACATCACCAAGGGACAACTAGTGTTGACAAAGGACCATGTCAATAGGCTAGCCCAAGAGCAGGCAGAGCCTCCTGCCAACCCAGCGGACAAGTTTGGATGGGATGGCTTGATCCGCGAAGGAGCTGTCGAGTATCTCGATGCTGAGGAAGAAGAGACAGCCATGATTTGCATGACGCCAGAGGATCTCGAACTTTACCGTGAGCAAAAGAATGATGAAGCTACACTCACAGAAGAAGAGAAACGGGCCAAGCAAGAGGCAGAGAAGAGGGAACAAGAGGAGGACCGCAACAAGCGATTGAAGACAAAGGTGAACCCCACAACTCACATGTACACACATTGTGAGATTCACCCCAGTATGATTCTCGGTATCTGTGCCAGTATCATTCCTTTCCCCGATCACAACCAGGTATG
>F. hoodiae CBS132474T 
ATTTGCGTCGAACCAATACTCCCATCGGACGAGATGGTAAATTGGCCAAGCCTCGACAGCTTCACAACACTCACTGGGGTTTGGTGTGTCCTGCCGAAACACCTGAGGGTCAAGCTTGTGGTCTGGTCAAAAACTTGTCTCTGATGTGTTACGTCAGTGTCGGCTCTCCGGCCGATCCTCTGATTGAATTCATGATCAACAGAGGCATGGAAGTCGTTGAGGAGTACGAGCCGACAAGATACCCCCACGCTACAAAGATTTTCGTCAACGGTAGCTGGGTTGGTGTTCATGCCGACCCCAAGCATCTCGTGAATCAGGTCTTGGACACAAGACGAAAGTCTTACGTGCAGTTCGAAGTATCACTTGTTCGTGATATCCGAGACCGTGAATTCAAGATTTTCTCAGACGCTGGCCGTGTCATGAGACCCGTCTTTACAGTTCATCAGGAGGATGACTATGAGAACAACATCACCAAGGGACAACTAGTGTTGACAAAGGACCATGTCAATAGGCTAGCCCAAGAGCAGGCAGAGCCTCCTGCCAACCCAGCGGACAAGTTTGGATGGGATGGCTTGATCCGCGAAGGAGCTGTCGAGTATCTCGATGCTGAGGAAGAAGAGACAGCCATGATTTGCATGACGCCAGAGGATCTCGAACTTTACCGTGAGCAAAAGAATGATGAAGCTACACTCACAGAAGAAGAGAAACGGGCCAAGCAAGAGGCAGAGAAGAGAGAACAAGAGGAGGACCGCAACAAGCGATTGAAGACAAAGGTGAACCCCACAACTCACATGTACACACATTGTGAGATTCACCCCAGTATGATTCTCGGTATCTGTGCCAGTATCATTCCTTTCCCCGATCACAACCAGGTATG
>F. hoodiae CBS132476  
ATTTGCGTCGAACCAATACTCCCATCGGACGAGATGGTAAATTGGCCAAGCCTCGACAGCTTCACAACACTCACTGGGGTTTGGTGTGTCCTGCCGAAACACCCGAGGGTCAAGCTTGTGGTCTGGTCAAAAACTTGTCTCTGATGTGTTACGTCAGTGTCGGCTCTCCGGCCGATCCTCTGATTGAATTCATGATCAACAGAGGCATGGAAGTCGTTGAGGAGTACGAGCCGACAAGATACCCCCACGCTACAAAGATTTTCGTCAACGGTAGCTGGGTTGGTGTTCATGCCGACCCCAAGCATCTCGTGAATCAGGTCTTGGACACAAGACGAAAGTCTTACGTGCAGTTCGAAGTATCACTTGTTCGTGATATCCGAGACCGTGAATTCAAGATTTTCTCAGACGCTGGCCGTGTCATGAGACCCGTCTTTACAGTTCATCAGGAGGATGACTATGAGAACAACATCACCAAGGGACAACTAGTGTTGACAAAGGACCATGTCAATAGGCTAGCCCAAGAGCAGGCAGAGCCTCCTGCCAACCCAGCGGACAAGTTTGGATGGGATGGCTTGATCCGCGAAGGAGCTGTCGAGTATCTCGATGCTGAGGAAGAAGAGACAGCCATGATTTGCATGACGCCAGAGGATCTCGAACTTTACCGTGAGCAAAAGAATGATGAAGCTACACTCACAGAAGAAGAGAAACGGGCCAAGCAAGAGGCAGAGAAGAGGGAACAAGAGGAGGACCGCAACAAGCGATTGAAGACAAAGGTGAACCCCACAACTCACATGTACACACATTGTGAGATTCACCCCAGTATGATTCTCGGTATCTGTGCCAGTATCATTCCTTTCCCCGATCACAACCAGGTATG
>F. hoodiae CBS132477  
ATTTGCGTCGAACCAATACTCCCATCGGACGAGATGGTAAATTGGCCAAGCCTCGACAGCTTCACAACACTCACTGGGGTTTGGTGTGTCCTGCCGAAACACCCGAGGGTCAAGCTTGTGGTCTGGTCAAAAACTTGTCTCTGATGTGTTACGTCAGTGTCGGCTCTCCGGCCGATCCTCTGATTGAATTCATGATCAACAGAGGCATGGAAGTCGTTGAGGAGTACGAGCCGACAAGATACCCCCACGCTACAAAGATTTTCGTCAACGGTAGCTGGGTTGGTGTTCATGCCGACCCCAAGCATCTCGTGAATCAGGTCTTGGACACAAGACGAAAGTCTTACGTGCAGTTCGAAGTATCACTTGTTCGTGATATCCGAGACCGTGAATTCAAGATTTTCTCAGACGCTGGCCGTGTCATGAGACCCGTCTTTACAGTTCATCAGGAGGATGACTATGAGAACAACATCACCAAGGGACAACTAGTGTTGACAAAGGACCATGTCAATAGGCTAGCCCAAGAGCAGGCAGAGCCTCCTGCCAACCCAGCGGACAAGTTTGGATGGGATGGCTTGATCCGCGAAGGAGCTGTCGAGTATCTCGATGCTGAGGAAGAAGAGACAGCCATGATTTGCATGACGCCAGAGGATCTCGAACTTTACCGTGAGCAAAAGAATGATGAAGCTACACTCACAGAAGAAGAGAAACGGGCCAAGCAAGAGGCAGAGAAGAGGGAACAAGAGGAGGACCGCAACAAGCGATTGAAGACAAAGGTGAACCCCACAACTCACATGTACACACATTGTGAGATTCACCCCAGTATGATTCTCGGTATCTGTGCCAGTATCATTCCTTTCCCCGATCACAACCAGGTATG
>F. languescens CBS645.78  
ATTTGCGTCGAACCAATACTCCCATCGGACGAGATGGTAAATTGGCCAAGCCTCGACAGCTTCACAACACTCACTGGGGTTTGGTGTGTCCTGCCGAAACGCCTGAGGGTCAAGCTTGTGGTCTGGTCAAAAACTTGTCTCTGATGTGTTACGTCAGTGTCGGCTCTCCAGCCGATCCTCTGATTGAATTCATGATCAACAGAGGCATGGAAGTCGTTGAGGAGTACGAGCCGACAAGATACCCCCACGCTACAAAGATTTTCGTCAACGGTAGCTGGGTTGGTGTTCATGCCGACCCCAAGCATCTCGTGAATCAGGTCTTGGACACAAGACGAAAGTCTTACGTGCAGTTCGAAGTATCACTTGTTCGTGATATCCGAGACCGTGAATTCAAGATTTTCTCAGACGCTGGCCGTGTCATGAGACCCGTCTTTACAGTTCATCAGGAGGATGACTATGAGAACAACATCACCAAGGGACAACTAGTGTTGACAAAGGACCATGTCAATAGGCTAGCCCAAGAACAGGCAGAGCCTCCTGCCAACCCAGCGGACAAGTTTGGATGGGATGGCTTGATCCGCGAAGGAGCTGTCGAGTATCTCGATGCTGAGGAAGAAGAGACAGCCATGATTTGCATGACGCCAGAGGATCTCGAACTTTACCGTGAGCAAAAGAATGATGAAGCTACACTCACAGAAGAAGAGAAACGGGCCAAGCAAGAGGCAGAGAAGAGAGAACAAGAGGAGGACCGCAACAAGCGATTGAAGACAAAGGTGAACCCCACAACTCACATGTACACACATTGTGAGATTCACCCCAGTATGATTCTCGGTATCTGTGCCAGTATCATTCCTTTCCCCGATCACAACCAGGTATG
>F. languescens CBS646.78  
ATTTGCGTCGAACCAATACTCCCATCGGACGAGATGGTAAATTGGCCAAGCCTCGACAGCTTCACAACACTCACTGGGGTTTGGTGTGTCCTGCCGAAACGCCTGAGGGTCAAGCTTGTGGTCTGGTCAAAAACTTGTCTCTGATGTGTTACGTCAGTGTCGGCTCTCCAGCCGATCCTCTGATTGAATTCATGATCAACAGAGGCATGGAAGTCGTTGAGGAGTACGAGCCGACAAGATACCCCCACGCTACAAAGATTTTCGTCAACGGTAGCTGGGTTGGTGTTCATGCCGACCCCAAGCATCTCGTGAATCAGGTCTTGGACACAAGACGAAAGTCTTACGTGCAGTTCGAAGTATCACTTGTTCGTGATATCCGAGACCGTGAATTCAAGATTTTCTCAGACGCTGGCCGTGTCATGAGACCCGTCTTTACAGTTCATCAGGAGGATGACTATGAGAACAACATCACCAAGGGACAACTAGTGTTGACAAAGGACCATGTCAATAGGCTAGCCCAAGAACAGGCAGAGCCTCCTGCCAACCCAGCGGACAAGTTTGGATGGGATGGCTTGATCCGCGAAGGAGCTGTCGAGTATCTCGATGCTGAGGAAGAAGAGACAGCCATGATTTGCATGACGCCAGAGGATCTCGAACTTTACCGTGAGCAAAAGAATGATGAAGCTACACTCACAGAAGAAGAGAAACGGGCCAAGCAAGAGGCAGAGAAGAGAGAACAAGAGGAGGACCGCAACAAGCGATTGAAGACAAAGGTGAACCCCACAACTCACATGTACACACATTGTGAGATTCACCCCAGTATGATTCTCGGTATCTGTGCCAGTATCATTCCTTTCCCCGATCACAACCAGGTATG
>F. languescens CBS413.90  
ATTTGCGTCGAACCAATACTCCCATCGGACGAGATGGTAAATTGGCCAAGCCTCGACAGCTTCACAACACTCACTGGGGTTTGGTGTGTCCTGCCGAAACGCCTGAGGGTCAAGCTTGTGGTCTGGTCAAAAACTTGTCTCTGATGTGTTACGTCAGTGTCGGCTCTCCAGCCGATCCTCTGATTGAATTCATGATCAACAGAGGCATGGAAGTCGTTGAGGAGTACGAGCCGACAAGATACCCCCACGCTACAAAGATTTTCGTCAACGGTAGCTGGGTTGGTGTTCATGCCGACCCCAAGCATCTCGTGAATCAGGTCTTGGACACAAGACGAAAGTCTTACGTGCAGTTCGAAGTATCACTTGTTCGTGATATCCGAGACCGTGAATTCAAGATTTTCTCAGACGCTGGCCGTGTCATGAGACCCGTCTTTACAGTTCATCAGGAGGATGACTATGAGAACAACATCACCAAGGGACAACTAGTGTTGACAAAGGACCATGTCAATAGGCTAGCCCAAGAACAGGCAGAGCCTCCTGCCAACCCAGCGGACAAGTTTGGATGGGATGGCTTGATCCGCGAAGGAGCTGTCGAGTATCTCGATGCTGAGGAAGAAGAGACAGCCATGATTTGCATGACGCCAGAGGATCTCGAACTTTACCGTGAGCAAAAGAATGATGAAGCTACACTCACAGAAGAAGAGAAACGGGCCAAGCAAGAGGCAGAGAAGAGAGAACAAGAGGAGGACCGCAACAAGCGATTGAAGACAAAGGTGAACCCCACAACTCACATGTACACACATTGTGAGATTCACCCCAGTATGATTCTCGGTATCTGTGCCAGTATCATTCCTTTCCCCGATCACAACCAGGTATG
>F. libertatis CBS144748  
ATTTGCGTCGAACCAATACTCCCATCGGACGAGATGGTAAATTGGCCAAGCCTCGACAGCTTCACAACACTCACTGGGGTTTGGTGTGTCCTGCCGAAACACCCGAGGGTCAAGCTTGTGGTCTGGTCAAAAACTTGTCTCTGATGTGTTACGTCAGTGTCGGCTCCCCGGCCGATCCTCTGATTGAATTCATGATCAACAGAGGCATGGAAGTCGTTGAGGAGTACGAGCCGACAAGATACCCCCACGCTACAAAGATTTTCGTCAATGGTAGCTGGGTTGGTGTTCATGCCGACCCCAAGCATCTCGTGAATCAGGTCTTGGACACAAGACGAAAGTCTTACGTGCAGTTCGAAGTATCACTTGTTCGTGATATCCGAGACCGTGAATTCAAGATTTTCTCAGACGCTGGCCGTGTCATGAGACCCGTCTTTACAGTTCATCAGGAGGATGACTATGAGAACAACATCACCAAGGGACAACTAGTGTTGACAAAGGACCATGTCAATAGGCTAGCCCAAGAGCAGGCAGAGCCTCCTGCCAACCCAGCGGACAAGTTTGGATGGGATGGCTTGATCCGCGAAGGAGCTGTCGAGTATCTCGATGCTGAGGAAGAAGAGACAGCCATGATTTGCATGACGCCAGAGGATCTCGAACTTTACCGTGAGCAAAAGAATGATGAAGCTACACTCACAGAAGAAGAGAAACGGGCCAAGCAAGAGGCAGAGAAGAGGGAACAAGAGGAGGACCGCAACAAGCGATTGAAGACAAAGGTGAACCCCACAACTCACATGTACACACATTGTGAGATTCACCCCAGTATGATTCTCGGTATCTGTGCCAGTATCATTCCTTTCCCCGATCACAACCAGGTATG
>F. libertatis CBS144747  
ATTTGCGTCGAACCAATACTCCCATCGGACGAGATGGTAAATTGGCCAAGCCTCGACAGCTTCACAACACTCACTGGGGTTTGGTGTGTCCTGCCGAAACACCCGAGGGTCAAGCTTGTGGTCTGGTCAAAAACTTGTCTCTGATGTGTTACGTCAGTGTCGGCTCTCCGGCCGATCCTCTGATTGAATTCATGATCAACAGAGGCATGGAAGTCGTTGAGGAGTACGAGCCGACAAGATACCCCCACGCTACAAAGATTTTCGTCAATGGTAGCTGGGTTGGTGTTCATGCCGACCCCAAGCATCTCGTGAATCAGGTCTTGGACACAAGACGAAAGTCTTACGTGCAGTTCGAAGTATCACTTGTTCGTGATATCCGAGACCGTGAATTCAAGATTTTCTCAGACGCTGGCCGTGTCATGAGACCCGTCTTTACAGTTCATCAGGAGGATGACTATGAGAACAACATCACCAAGGGACAACTAGTGTTGACAAAGGACCATGTCAATAGGCTAGCCCAAGAGCAGGCAGAGCCTCCTGCCAACCCAGCGGACAAGTTTGGATGGGATGGCTTGATCCGCGAAGGAGCTGTCGAGTATCTCGATGCTGAGGAAGAAGAGACAGCCATGATTTGCATGACGCCAGAGGATCTCGAACTTTACCGTGAGCAAAAGAATGATGAAGCTACACTCACAGAAGAAGAGAAACGGGCCAAGCAAGAGGCAGAGAAGAGGGAACAAGAGGAGGACCGCAACAAGCGATTGAAGACAAAGGTGAACCCCACAACTCACATGTACACACATTGTGAGATTCACCCCAGTATGATTCTCGGTATCTGTGCCAGTATCATTCCTTTCCCCGATCACAACCAGGTATG
>F. libertatis CBS144749  
ATTTGCGTCGAACCAATACTCCCATCGGACGAGATGGTAAATTGGCCAAGCCTCGACAGCTTCACAACACTCACTGGGGTTTGGTGTGTCCTGCCGAAACACCCGAGGGTCAAGCTTGTGGTCTGGTCAAAAACTTGTCTCTGATGTGTTACGTCAGTGTCGGCTCTCCGGCCGATCCTCTGATTGAATTCATGATCAACAGAGGCATGGAAGTCGTTGAGGAGTACGAGCCGACAAGATACCCCCACGCTACAAAGATTTTCGTCAATGGTAGCTGGGTTGGTGTTCATGCCGACCCCAAGCATCTCGTGAATCAGGTCTTGGACACAAGACGAAAGTCTTACGTGCAGTTCGAAGTATCACTTGTTCGTGATATCCGAGACCGTGAATTCAAGATTTTCTCAGACGCTGGCCGTGTCATGAGACCCGTCTTCACAGTTCATCAGGAGGATGACTATGAGAACAACATCACCAAGGGACAACTAGTGTTGACAAAGGACCATGTCAATAGGCTAGCCCAAGAGCAGGCAGAGCCTCCTGCCAACCCAGCGGACAAGTTTGGATGGGATGGCTTGATCCGCGAAGGAGCTGTCGAGTATCTCGATGCTGAGGAAGAAGAGACAGCCATGATTTGCATGACGCCAGAGGATCTCGAACTTTACCGTGAGCAAAAGAATGATGAAGCTACACTCACAGAAGAAGAGAAACGGGCCAAGCAAGAGGCAGAGAAGAGGGAACAAGAGGAGGACCGCAACAAGCGATTGAAGACAAAGGTGAACCCCACAACTCACATGTACACACATTGTGAGATTCACCCCAGTATGATTCTCGGTATCTGTGCCAGTATCATTCCTTTCCCCGATCACAACCAGGTATG
>F. nirenbergiae CBS129.24  
ATTTGCGTCGAACCAATACTCCCATCGGACGAGATGGTAAATTGGCCAAGCCTCGACAGCTTCACAACACTCACTGGGGTTTGGTGTGTCCTGCCGAAACACCTGAGGGTCAAGCTTGTGGTCTGGTCAAAAACTTGTCTCTGATGTGTTACGTCAGTGTCGGCTCTCCAGCCGATCCTCTGATTGAATTCATGATCAACAGAGGCATGGAAGTCGTTGAGGAGTACGAGCCGACAAGATACCCCCACGCTACAAAGATTTTCGTCAACGGTAGCTGGGTTGGTGTTCATGCCGACCCTAAGCATCTCGTGAATCAGGTCTTGGACACAAGACGAAAGTCTTACGTGCAGTTCGAAGTATCACTTGTTCGTGATATCCGAGACCGTGAATTCAAGATTTTCTCAGACGCTGGCCGTGTCATGAGACCCGTCTTTACAGTTCATCAGGAGGATGACTATGAGAACAACATCACCAAGGGACAACTAGTGTTGACAAAGGACCATGTCAATAGGCTAGCCCAAGAACAGGCAGAGCCTCCTGCCAACCCAGCGGACAAGTTTGGATGGGATGGCTTGATCCGCGAAGGAGCTGTCGAGTATCTCGATGCTGAGGAAGAAGAGACAGCCATGATTTGCATGACGCCAGAGGATCTCGAACTTTACCGTGAGCAAAAGAATGATGAAGCTACACTCACAGAAGAAGAGAAACGGGCCAAGCAAGAGGCAGAGAAGAGAGAACAAGAGGAGGACCGCAACAAGCGATTGAAGACAAAGGTGAACCCCACAACTCACATGTACACACATTGTGAGATTCACCCCAGTATGATTCTCGGTATCTGTGCCAGCATCATTCCTTTCCCCGATCACAACCAGGTATG
>F. nirenbergiae CBS149.25  
ATTTGCCTCGAACCAATACTCCCATCGGACGAGATGGTAAATTGGCCAAGCCTCGACAGCTTCACAACACTCACTGGGGTTTGGTGTGTCCTGCCGAAACACCTGAGGGTCAAGCTTGTGGTCTGGTCAAAAACTTGTCTCTAATGTGTTACGTCAGTGTCGGCTCTCCAGCCGATCCTCTGATTGAATTCATGATCAACAGAGGCATGGAAGTCGTTGAGGAGTACGAGCCGACAAGATACCCCCACGCTACAAAGATTTTCGTCAACGGTAGCTGGGTTGGTGTTCATGCCGACCCCAAGCATCTCGTGAATCAGGTCTTGGACACAAGACGAAAGTCTTACGTGCAGTTCGAAGTATCACTTGTTCGTGATATCCGAGACCGTGAATTCAAGATTTTCTCAGACGCTGGCCGTGTCATGAGACCCGTCTTTACAGTTCATCAGGAGGATGACTATGAGAACAACATCACCAAGGGACAACTAGTGTTGACAAAGGACCATGTCAATAGGCTAGCCCAAGAACAGGCAGAGCCTCCTGCCAACCCAGCGGACAAGTTTGGATGGGATGGCTTGATCCGCGAAGGAGCTGTCGAGTATCTCGATGCTGAGGAAGAAGAGACAGCCATGATTTGCATGACGCCAGAGGATCTCGAACTTTACCGTGAGCAAAAGAATGATGAAGCTACACTCACAGAAGAAGAGAAACGGGCCAAGCAAGAGGCAGAGAAGAGAGAACAAGAGGAGGACCGCAACAAGCGATTGAAGACAAAGGTGAACCCCACAACTCACATGTACACACATTGTGAGATTCACCCCAGTATGATTCTCGGTATCTGTGCCAGTATCATTCCTTTCCCCGACCACAACCAGGTATG
>F. nirenbergiae CBS840.88T 
ATTTGCGTCGAACCAATACTCCCATCGGACGAGATGGTAAATTGGCCAAGCCTCGACAGCTTCACAACACTCACTGGGGTTTGGTGTGTCCTGCCGAAACACCTGAGGGTCAAGCTTGTGGTCTGGTCAAAAACTTGTCTCTAATGTGTTACGTCAGTGTCGGCTCTCCAGCCGATCCTCTGATTGAATTCATGATCAACAGAGGCATGGAAGTCGTTGAGGAGTACGAGCCGACAAGATACCCCCACGCTACAAAGATTTTCGTCAACGGTAGCTGGGTTGGTGTTCATGCCGACCCCAAGCATCTCGTGAATCAGGTCTTGGACACAAGACGAAAGTCTTACGTGCAGTTCGAAGTATCACTTGTTCGTGATATCCGAGACCGTGAATTCAAGATTTTCTCAGACGCTGGCCGTGTCATGAGACCCGTCTTTACAGTTCATCAGGAGGATGACTATGAGAACAACATCACCAAGGGACAACTAGTGTTGACAAAGGACCATGTCAATAGGCTAGCCCAAGAACAGGCAGAGCCTCCTGCCAACCCAGCGGACAAGTTTGGATGGGATGGCTTGATCCGCGAAGGAGCTGTCGAGTATCTCGATGCTGAGGAAGAAGAGACAGCCATGATTTGCATGACGCCAGAGGATCTCGAACTTTACCGTGAGCAAAAGAATGATGAAGCTACACTCACAGAAGAAGAGAAACGGGCCAAGCAAGAGGCAGAGAAGAGAGAACAAGAGGAGGACCGCAACAAGCGATTGAAGACAAAGGTGAACCCCACAACTCACATGTACACACATTGTGAGATTCACCCCAGTATGATTCTCGGTATCTGTGCCAGTATCATTCCTTTCCCCGACCACAACCGGGTAGG
>F. odoratissimum CBS794.70  
ATTTGCGTCGAACCAATACTCCCATCGGACGAGATGGTAAATTGGCCAAGCCTCGACAGCTTCACAACACTCACTGGGGTTTGGTGTGTCCTGCCGAAACACCCGAGGGTCAAGCTTGTGGTCTGGTCAAAAACTTGTCTCTGATGTGTTACGTCAGTGTCGGCTCTCCGGCCGATCCTCTGATTGAATTCATGATCAACAGAGGCATGGAAGTCGTTGAGGAGTACGAGCCGACAAGATACCCCCATGCTACAAAGATTTTCGTCAACGGTAGCTGGGTTGGTGTTCATGCCGACCCCAAGCATCTCGTGAATCAGGTCTTGGACACAAGACGAAAGTCTTACGTGCAGTTCGAAGTATCACTTGTTCGTGATATCCGAGACCGTGAATTCAAGATTTTCTCAGACGCTGGCCGTGTCATGAGACCCGTCTTTACAGTTCACCAGGAGGATGACTATGAGAACAACATCACCAAGGGACAACTAGTGTTGACAAAGGACCATGTCAATAGGCTAGCCCAAGAGCAGGCAGAGCCTCCTGCCAACCCAGCGGACAAATTTGGATGGGATGGCTTGATCCGCGAAGGAGCTGTCGAATATCTCGATGCTGAGGAAGAAGAGACAGCCATGATTTGCATGACGCCAGAGGATCTCGAACTTTACCGTGAGCAAAAGAATGATGAAGCTACACTCACAGAAGAAGAGAAACGGGCCAAGCAAGAGGCAGAGAAGAGGGAACAAGAGGAGGACCGCAACAAGCGATTGAAGACAAAGGTGAACCCCACAACTCACATGTACACACATTGTGAGATTCACCCCAGTATGATTCTCGGTATCTGTGCCAGTATCATTCCTTTCCCCGATCACAACCAGGTATG
>F. odoratissimum CBS102030  
ATTTGCGTCGAACCAATACTCCCATCGGACGAGATGGTAAATTGGGCAAGCCTCGACAGCTTCACAACACTCACTGGGGTTTGGTGTGTCCTGCCGAAACACCCGAGGGTCAAGCTTGTGGTCTGGTCAAAAACTTGTCTCTGATGTGTTACGTCAGTGTCGGCTCTCCGGCCGATCCTCTGATTGAATTCATGATCAACAGAGGCATGGAAGTCGTTGAGGAGTACGAGCCGACAAGATACCCCCACGCTACAAAGATTTTCGTCAACGGTAGCTGGGTTGGTGTTCATGCCGACCCCAAGCATCTCGTGAATCAGGTCTTGGACACAAGACGAAAGTCTTACGTGCAGTTCGAAGTATCACTTGTTCGTGATATCCGAGACCGTGAATTCAAGATTTTCTCAGACGCTGGCCGTGTCATGAGACCCGTCTTTACAGTTCACCAGGAGGATGACTATGAGAACAACATCACCAAGGGACAACTAGTGTTGACAAAGGACCATGTCAATAGGCTAGCCCAAGAGCAGGCAGAGCCTCCTGCCAACCCAGCGGACAAGTTTGGATGGGATGGCTTGATCCGCGAAGGAGCTGTCGAATATCTCGATGCTGAGGAAGAAGAGACAGCCATGATTTGCATGACGCCAGAGGATCTCGAACTTTACCGTGAGCAAAAGAATGATGAAGCTACACTCACAGAAGAAGAGAAACGGGCCAAGCAAGAGGCAGAGAAGAGGGAACAAGAGGAGGACCGCAACAAGCGATTGAAGACAAAGGTGAACCCCACAACTCACATGTACACACATTGTGAGATTCACCCCAGTATGATTCTCGGTATCTGTGCCAGTATCATTCCTTTCCCCGATCACAACCGGGTAGG
>F. odoratissimum CBS102030  
ATTTGCGTCGAACCAATACTCCCATCGGACGAGATGGTAAATTGGCCAAGCCTCGACAGCTTCACAACACTCACTGGGGTTTGGTGTGTCCTGCCGAAACACCCGAGGGTCAAGCTTGTGGTCTGGTCAAAAACTTGTCTCTGATGTGTTACGTCAGTGTCGGCTCTCCGGCCGATCCTCTGATTGAATTCATGATCAACAGAGGCATGGAAGTCGTTGAGGAGTACGAGCCGACAAGATACCCCCACGCTACAAAGATTTTCGTCAACGGTAGCTGGGTTGGTGTTCATGCCGACCCCAAGCATCTCGTGAATCAGGTCTTGGACACAAGACGAAAGTCTTACGTGCAGTTCGAAGTATCACTTGTTCGTGATATCCGAGACCGTGAATTCAAGATTTTCTCAGACGCTGGCCGTGTCATGAGACCCGTCTTTACAGTTCACCAGGAGGATGACTATGAGAACAACATCACCAAGGGACAACTAGTGTTGACAAAGGACCATGTCAATAGGCTAGCCCAAGAGCAGGCAGAGCCTCCTGCCAACCCAGCGGACAAGTTTGGATGGGATGGCTTGATCCGCGAAGGAGCTGTCGAATATCTCGATGCTGAGGAAGAAGAGACAGCCATGATTTGCATGACGCCAGAGGATCTCGAACTTTACCGTGAGCAAAAGAATGATGAAGCTACACTCACAGAAGAAGAGAAACGGGCCAAGCAAGAGGCAGAGAAGAGGGAACAAGAGGAGGACCGCAACAAGCGATTGAAGACAAAGGTGAACCCCACAACTCACATGTACACACATTGTGAGATTCACCCCAGTATGATTCTCGGTATCTGTGCCAGTATCATTCCTTTCCCCGATCACAACCAGGTATG
>F. oxysporum CBS130310  
ATTTGCGTCGAACCAATACTCCCATCGGACGAGATGGTAAATTGGCCAAGCCTCGACAGCTTCACAACACTCACTGGGGTTTGGTGTGTCCTGCCGAAACACCTGAGGGTCAAGCTTGTGGTCTGGTCAAAAACTTGTCTCTGATGTGTTACGTCAGTGTCGGCTCTCCAGCCGATCCTCTGATTGAATTCATGATCAACAGAGGCATGGAAGTCGTTGAGGAGTACGAGCCGACAAGATACCCCCACGCTACAAAGATTTTCGTCAACGGTAGCTGGGTTGGTGTTCATGCCGACCCCAAGCATCTCGTGAATCAGGTCTTGGACACAAGACGAAAGTCTTACGTGCAGTTCGAAGTATCACTTGTTCGTGATATCCGAGACCGTGAATTCAAGATTTTCTCAGACGCTGGCCGTGTCATGAGACCCGTCTTTACAGTTCATCAGGAGGATGACTATGAGAACAACATCACCAAGGGACAACTAGTGTTGACAAAGGACCATGTCAATAGGCTAGCCCAAGAACAGGCAGAGCCTCCTGCCAACCCAGCGGACAAGTTTGGATGGGATGGCTTGATCCGCGAAGGAGCTGTCGAGTATCTCGATGCTGAGGAAGAAGAGACAGCCATGATTTGCATGACGCCAGAGGATCTTGAACTTTACCGTGAGCAAAAGAATGATGAAGCTACACTCACAGAAGAAGAGAAACGGGCCAAGCAAGAGGCAGAGAAGAGAGAACAAGAGGAGGACCGCAACAAGCGATTGAAGACAAAGGTGAACCCCACAACTCACATGTACACACATTGTGAGATTCACCCCAGTATGATTCTCGGTATCTGTGCCAGTATCATTCCTTTCCCCGATCACAACCAGGTATG
>F. oxysporum CBS221.49  
ATTTGCGTCGAACCAATACTCCCATCGGACGAGATGGTAAATTGGCCAAGCCTCGACAGCTTCACAACACTCACTGGGGTTTGGTGTGTCCTGCCGAAACACCTGAGGGTCAAGCTTGTGGTCTGGTCAAAAACTTGTCTCTGATGTGTTACGTCAGTGTCGGCTCTCCAGCCGATCCTCTGATTGAATTCATGATCAACAGAGGCATGGAAGTCGTTGAGGAGTACGAGCCGACAAGATACCCCCACGCTACAAAGATTTTCGTCAACGGTAGCTGGGTTGGTGTTCATGCCGACCCCAAGCATCTCGTGAATCAGGTCTTGGACACAAGACGAAAGTCTTACGTGCAGTTCGAAGTATCACTTGTTCGTGATATCCGAGACCGTGAATTCAAGATTTTCTCAGACGCTGGCCGTGTCATGAGACCCGTCTTTACAGTTCATCAGGAGGATGACTATGAGAACAACATCACCAAGGGACAACTAGTGTTGACAAAGGACCATGTCAATAGGCTAGCCCAAGAACAGGCAGAGCCTCCTGCCAACCCAGCGGACAAGTTTGGATGGGATGGCTTGATCCGCGAAGGAGCTGTCGAGTATCTCGATGCTGAGGAAGAAGAGACAGCCATGATTTGCATGACGCCAGAGGATCTTGAACTTTACCGTGAGCAAAAGAATGATGAAGCTACACTCACAGAAGAAGAGAAACGGGCCAAGCAAGAGGCAGAGAAGAGAGAACAAGAGGAGGACCGCAACAAGCGATTGAAGACAAAGGTGAACCCCACAACTCACATGTACACACATTGTGAGATTCACCCCAGTATGATTCTCGGTATCTGTGCCAGTATCATTCCTTTCCCCGATCACAATCAGGTATG
>F. oxysporum CBS144134ET
ATTTGCGTCGAACCAATACTCCCATCGGACGAGATGGTAAATTGGCCAAGCCTCGACAGCTTCACAACACTCACTGGGGTTTGGTGTGTCCTGCCGAAACACCTGAGGGTCAAGCTTGTGGTCTGGTCAAAAACTTGTCTCTGATGTGTTACGTCAGTGTCGGCTCTCCAGCCGATCCTCTGATTGAATTCATGATCAACAGAGGCATGGAAGTCGTTGAGGAGTACGAGCCGACAAGATACCCCCACGCTACAAAGATTTTCGTCAACGGTAGCTGGGTTGGTGTTCATGCCGACCCCAAGCATCTCGTGAATCAGGTCTTGGACACAAGACGAAAGTCTTACGTGCAGTTCGAAGTATCACTTGTTCGTGATATCCGAGACCGTGAATTCAAGATTTTCTCAGACGCTGGCCGTGTCATGAGACCCGTCTTTACAGTTCATCAGGAGGATGACTATGAGAACAACATCACCAAGGGACAACTAGTGTTGACAAAGGACCATGTCAATAGGCTAGCCCAAGAACAGGCAGAGCCTCCTGCCAACCCAGCGGACAAGTTTGGATGGGATGGCTTGATCCGCGAAGGAGCTGTCGAGTATCTCGATGCTGAGGAAGAAGAGACAGCCATGATTTGCATGACGCCAGAGGATCTTGAACTTTACCGTGAGCAAAAGAATGATGAAGCTACACTCACAGAAGAAGAGAAACGGGCCAAGCAAGAGGCAGAGAAGAGAGAACAAGAGGAGGACCGCAACAAGCGATTGAAGACAAAGGTGAACCCCACAACTCACATGTACACACATTGTGAGATTCACCCCAGTATGATTCTCGGTATCTGTGCCAGTATCATTCCTTTCCCCGATCACAATCAGGTATG
>F. pharetrum CPC25822   
ATTTGCGTCGAACCAATACTCCCATCGGACGAGATGGTAAATTGGCCAAGCCTCGACAGCTTCACAACACTCACTGGGGTTTGGTGTGTCCTGCCGAAACACCTGAGGGTCAAGCTTGTGGTCTGGTCAAAAACTTGTCTCTGATGTGTTACGTCAGTGTCGGCTCTCCAGCCGATCCTCTGATTGAATTCATGATCAACAGAGGCATGGAAGTCGTTGAGGAGTACGAGCCGACAAGGTACCCCCACGCTACAAAGATTTTCGTCAACGGTAGCTGGGTTGGTGTTCATGCCGACCCCAAGCATCTCGTGAATCAGGTCTTGGACACAAGACGAAAGTCTTACGTGCAGTTCGAAGTATCACTTGTTCGTGATATCCGAGACCGTGAATTCAAGATTTTCTCAGACGCTGGCCGTGTCATGAGACCCGTCTTTACAGTTCATCAGGAGGATGACTATGAGAACAACATCACCAAGGGACAACTAGTGTTGACAAAGGACCATGTCAATAGGCTAGCCCAAGAACAGGCAGAGCCTCCTGCCAACCCAGCGGACAAGTTTGGATGGGATGGCTTGATCCGCGAAGGAGCTGTCGAGTATCTCGATGCTGAGGAAGAAGAGACAGCCATGATTTGCATGACGCCAGAGGATCTCGAACTTTACCGTGAGCAAAAGAATGATGAAGCTACACTCACAGAAGAAGAGAAACGGGCCAAGCAAGAGGCAGAGAAGAGAGAACAAGAGGAGGACCGCAACAAGCGATTGAAGACAAAGGTGAACCCCACAACTCACATGTACACACATTGTGAGATTCACCCCAGTATGATTCTCGGTATCTGTGCCAGTATCATTCCTTTCCCCGATCACAACCAGGTATG
>F. pharetrum CBS144750  
ATTTGCGTCGAACCAATACTCCCATCGGACGAGATGGTAAATTGGCCAAGCCTCGACAGCTTCACAACACTCACTGGGGTTTGGTGTGTCCTGCCGAAACACCTGAGGGTCAAGCTTGTGGTCTGGTCAAAAACTTGTCTCTGATGTGTTACGTCAGTGTCGGCTCTCCAGCCGATCCTCTGATTGAATTCATGATCAACAGAGGCATGGAAGTCGTTGAGGAGTACGAGCCGACAAGATACCCCCACGCTACAAAGATTTTCGTCAACGGTAGCTGGGTTGGTGTTCATGCTGACCCCAAGCATCTCGTGAATCAGGTCTTGGACACAAGACGAAAGTCTTACGTGCAGTTCGAAGTATCACTTGTTCGTGATATCCGAGACCGTGAATTCAAGATTTTCTCAGACGCTGGCCGTGTCATGAGACCCGTCTTTACAGTTCATCAGGAGGATGACTATGAGAACAACATCACCAAGGGACAACTAGTGTTGACAAAGGACCATGTCAATAGGCTAGCCCAAGAACAGGCAGAGCCTCCTGCCAACCCAGCGGACAAGTTTGGATGGGATGGCTTGATCCGTGAAGGAGCTGTCGAGTATCTCGATGCTGAGGAAGAAGAGACAGCCATGATTTGCATGACGCCAGAGGATCTCGAACTTTACCGTGAGCAGAAGAATGATGAAGCTACACTCACAGAAGAAGAGAAACGGGCCAAGCAAGAGGCAGAGAAGAGAGAACAAGAGGAGGACCGCAACAAGCGATTGAAGACAAAGGTGAACCCCACAACTCACATGTACACACATTGTGAGATTCACCCCAGTATGATTCTCGGTATCTGTGCCAGTATCATTCCTTTCCCCGATCACAACCAGGTATG
>F. trachichlamydosporum CBS144751  
ATTTGCGTCGAACCAATACTCCCATCGGACGAGATGGTAAATTGGCCAAGCCTCGACAGCTTCACAACACTCACTGGGGTTTGGTGTGTCCTGCCGAAACACCCGAGGGTCAAGCTTGTGGTCTGGTCAAAAACTTGTCTCTGATGTGTTACGTCAGTGTTGGCTCTCCGGCCGATCCTCTGATTGAATTCATGATCAACAGAGGCATGGAAGTCGTTGAGGAGTACGAGCCGACAAGATACCCCCACGCTACAAAGATTTTCGTCAACGGTAGCTGGGTTGGTGTTCATGCCGACCCCAAGCATCTCGTGAATCAGGTCTTGGACACAAGGCGAAAGTCTTACGTGCAGTTCGAAGTATCACTTGTTCGTGATATCCGAGACCGTGAATTCAAGATTTTCTCAGACGCTGGCCGTGTCATGAGACCCGTCTTTACAGTTCATCAGGAGGATGACTATGAGAACAACATCACGAAGGGACAACTAGTGTTGACAAAGGACCATGTCAATAGGCTAGCCCAAGAGCAGGCAGAGCCTCCTGCCAACCCAGCGGACAAGTTTGGATGGGATGGCTTGATCCGCGAAGGAGCTGTCGAGTATCTCGATGCTGAGGAAGAAGAGACAGCCATGATTTGCATGACGCCAGAGGATCTCGAACTTTACCGTGAGCAAAAGAATGACGAAGCTACACTCACAGAAGAAGAGAAACGGGCCAAGCAAGAGGCAGAGAAGAGGGAACAAGAGGAGGACCGCAACAAGCGATTGAAGACAAAGGTGAACCCCACAACTCACATGTACACACATTGTGAGATTCACCCCAGTATGATTCTCGGTATCTGTGCCAGTATCATTCCTTTCCCCGATCACAGCCAGGTATG
>F. triseptatum CBS102028  
ATTTGCGTCGAACCAATACTCCCATCGGACGAGATGGTAAATTGGCCAAGCCTCGACAGCTTCACAACACTCACTGGGGTTTGGTGTGTCCTGCCGAAACACCTGAGGGTCAAGCTTGTGGTCTGGTCAAAAACTTGTCTCTATTGTGTTACGTCAGTGTCGGCTCTCCAGCCGATCCTCTGATTGAATTCATGATCAACAGAGGCATGGAAGTCGTTGAGGAATACGAGCCGACAAGATACCCCCACGCTACAAAGATTTTCGTCAACGGTAGCTGGGTTGGTGTTCATGCCGACCCCAAGCATCTCGTGAATCAGGTCTTGGACACAAGGCGAAAGTCTTACGTGCAGTTCGAAGTATCACTTGTTCGTGATATCCGAGACCGTGAATTCAAGATTTTCTCAGACGCTGGCCGTGTCATGAGACCCGTCTTTACAGTTCATCAGGAGGATGACTATGAGAACAACATCACCACGGGACAACTAGTGTTGACAAAGGACCATGTCAATAGGCTAGCCCAAGAACAGGCAGAGCCTCCTGCCAACCCAGCGGACAAGTTTGGATGGGATGGCTTGATCCGCGAAGGAGCTGTCGAGTATCTCGATGCTGAGGAAGAAGAGACAGCCATGATTTGCATGACGCCAGAGGATCTCGAACTTTACCGTGAGCAAAAGAATGATGAAGCTACACTCACAGAAGAAGAGAAACGGGCCAAGCAAGAGGCAGAGAAGAGGGAACAAGAGGAGGACCGCAACAAGCGATTGAAGACAAAGGTGAACCCCACAACTCACATGTACACACATTGTGAGATTCACCCCAGTATGATTCTCGGTATCTGTGCCAGTATCATTCCTTTCCCCGATCACAACCAGGTATG
>F. triseptatum CBS258.50  
ATTTGCGTCGAACCAATACTCCCATCGGACGAGATGGTAAATTGGCCAAGCCTCGACAGCTTCACAACACTCACTGGGGTTTGGTGTGTCCTGCCGAAACACCTGAGGGTCAAGCTTGTGGTCTGGTCAAAAACTTGTCTCTAATGTGTTACGTCAGTGTCGGCTCTCCAGCCGATCCTCTGATTGAATTCATGATCAACAGAGGCATGGAAGTCGTTGAGGAGTACGAGCCGACAAGATACCCCCACGCTACAAAGATTTTCGTCAACGGTAGCTGGGTTGGTGTTCATGCTGACCCCAAGCATCTCGTGAATCAGGTCTTGGACACAAGACGAAAGTCTTACGTGCAGTTCGAAGTATCACTTGTTCGTGATATCCGAGACCGTGAATTCAAGATTTTTTCAGACGCTGGCCGTGTCATGAGACCCGTCTTTACAGTTCATCAGGAGGATGACTATGAGAACAACATCACCAAGGGACAACTAGTGTTGACAAAGGACCATGTCAATAGGCTAGCCCAAGAACAGGCAGAGCCTCCTGCCAACCCAGCGGACAAGTTTGGATGGGATGGCTTGATCCGCGAAGGAGCTGTCGAGTATCTCGATGCTGAGGAAGAAGAGACAGCCATGATTTGCATGACGCCAGAGGATCTCGAACTTTACCGTGAGCAAAAGAATGATGAAGCTACACTCACAGAAGAAGAGAAACGGGCCAAGCAAGAGGCAGAGAAGAGAGAACAAGAGGAGGACCGCAACAAGCGATTGAAGACAAAGGTGAACCCCACAACTCACATGTACACACATTGTGAGATTCACCCCAGTATGATTCTCGGTATCTGTGCCAGTATCATTCCTTTCCCCGATCACAACCAGGTATG
>F. triseptatum CBS116619  
ATTTGCGTCGAACCAATACTCCCATCGGACGAGATGGTAAATTGGCCAAGCCTCGACAGCTTCACAACACTCACTGGGGTTTGGTGTGTCCTGCCGAAACACCTGAGGGTCAAGCTTGTGGTCTGGTCAAAAACTTGTCTCTAATGTGTTACGTCAGTGTCGGCTCTCCAGCCGATCCTCTGATTGAATTCATGATCAACAGAGGCATGGAAGTCGTTGAGGAGTACGAGCCGACAAGATACCCCCACGCTACAAAGATTTTCGTCAACGGTAGCTGGGTTGGTGTTCATGCCGACCCCAAGCATCTCGTGAATCAGGTCTTGGACACAAGACGAAAGTCTTACGTGCAGTTCGAAGTATCACTTGTTCGTGATATCCGAGACCGTGAATTCAAGATTTTTTCAGACGCTGGCCGTGTCATGAGACCCGTCTTTACAGTTCATCAGGAGGATGACTATGAGAACAACATCACCAAGGGACAACTAGTGTTGACAAAGGACCATGTCAATAGGCTAGCCCAAGAACAGGCAGAGCCTCCTGCCAACCCAGCGGACAAGTTTGGATGGGATGGCTTGATCCGCGAAGGAGCTGTCGAGTATCTTGATGCTGAGGAAGAAGAGACAGCCATGATTTGCATGACGCCAGAGGATCTCGAACTTTACCGTGAGCAAAAGAATGATGAAGCTACACTCACAGAAGAAGAGAAACGGGCCAAGCAAGAGGCAGAGAAGAGAGAACAAGAGGAGGACCGCAACAAGCGATTGAAGACAAAGGTGAACCCCACAACTCACATGTACACACATTGTGAGATTCACCCCAGTATGATTCTCGGTATCTGTGCCAGTATCATTCCTTTCCCCGATCACAACCAGGTATG
>F. udum CBS130302  
ATTTGCGCCGAACCAATACTCCCATTGGACGAGATGGTAAATTGGCCAAGCCTCGACAGCTTCACAATACTCATTGGGGTTTGGTGTGTCCCGCCGAAACACCTGAGGGTCAAGCTTGTGGTTTGGTCAAGAACTTGTCTCTGATGTGTTATGTCAGTGTCGGCTCTCCAGCAGATCCTCTCATCGAATTCATGATCAACAGAGGTATGGAAGTCGTTGAGGAGTACGAGCCGACAAGATATCCCCACGCTACAAAGATTTTCGTCAACGGTAGCTGGGTTGGTGTTCACGCCGACCCCAAGCATCTCGTGAATCAGGTTTTGGACACAAGACGAAAGTCGTACGTTCAGTTCGAAGTATCACTTGTTCGTGATATTCGAGACCGTGAATTCAAGATCTTCTCAGATGCTGGCCGTGTCATGAGACCCGTCTTCACAGTCCATCAGGAGGATGACTATGAGAACAACATCACCAAGGGACAACTAGTGTTGACAAAGGAACATGTCAACAGGCTAGCCCAAGAGCAGGCAGAGCCACCTGCCAACCCCGCGGACAAGTTTGGATGGGATGGCTTGATTCGCGAAGGAGCTGTCGAGTATCTTGACGCTGAGGAAGAAGAGACAGCCATGATTTGCATGACGCCAGAGGATCTCGAGCTTTACCGTGAACAAAAGAATGATGAAGCTACACTTACGGAAGAGGAGAAACGCGCCAAGGCAGAGGCAGAGAAGAGGGAACAAGAGGAGGACCGCAACAAGCGATTGAAGACAAAGGTCAACCCCACAACTCACATGTACACACATTGTGAGATTCATCCCAGTATGATTCTCGGTATCTGTGCCAGCATCATTCCTTTCCCCGATCACAACCAGGTATG
>F. veterinarium CBS177.31  
ATTTGCGTCGAACCAATACTCCCATCGGACGAGATGGTAAATTGGCCAAGCCTCGACAGCTTCACAACACTCACTGGGGTTTGGTGTGTCCTGCCGAAACACCTGAGGGTCAAGCTTGTGGTCTGGTCAAAAACTTGTCTCTGATGTGTTACGTCAGTGTCGGCTCTCCAGCCGATCCTCTGATTGAATTCATGATCAACAGAGGCATGGAAGTCGTTGAGGAGTACGAGCCGACAAGGTACCCCCACGCTACAAAGATTTTCGTCAACGGTAGCTGGGTTGGTGTTCATGCCGACCCCAAGCATCTCGTGAATCAGGTCTTGGACACAAGACGAAAGTCTTACGTGCAGTTCGAAGTATCACTTGTTCGTGATATCCGAGACCGTGAATTCAAGATTTTCTCAGACGCTGGCCGTGTCATGAGACCCGTCTTTACAGTTCATCAGGAGGATGACTATGAGAACAACATCACCAAGGGACAACTAGTGTTGACAAAGGACCATGTCAATAGGCTAGCCCAAGAACAGGCAGAGCCTCCTGCCAACCCAGCGGACAAGTTTGGATGGGATGGCTTGATCCGCGAAGGAGCTGTCGAGTATCTCGATGCTGAGGAAGAAGAGACAGCCATGATTTGCATGACGCCAGAGGATCTCGAACTTTACCGTGAGCAAAAGAATGATGAAGCTACACTCACAGAAGAAGAGAAACGGGCCAAGCAAGAGGCAGAGAAGAGAGAACAAGAGGAGGACCGCAACAAGCGATTGAAGACAAAGGTGAACCCCACAACTCACATGTACACACATTGTGAGATTCACCCCAGTATGATTCTCGGTATCTGTGCCAGTATCATTCCTTTCCCCGATCACAACCAGGTATG
>F. veterinarium CBS109898  
ATTTGCGTCGAACCAATACTCCCATCGGACGAGATGGTAAATTGGCCAAGCCTCGACAGCTTCACAACACTCACTGGGGTTTGGTGTGTCCTGCCGAAACACCTGAGGGTCAAGCTTGTGGTCTGGTCAAAAACTTGTCTCTGATGTGTTACGTCAGTGTCGGCTCTCCAGCCGATCCTCTGATTGAATTCATGATCAACAGAGGCATGGAAGTCGTTGAGGAGTACGAGCCGACAAGGTACCCCCACGCTACAAAGATTTTCGTCAACGGTAGCTGGGTTGGTGTTCATGCCGACCCCAAGCATCTCGTGAATCAGGTCTTGGACACAAGACGAAAGTCTTACGTGCAGTTCGAAGTATCACTTGTTCGTGATATCCGAGACCGTGAATTCAAGATTTTCTCAGACGCTGGCCGTGTCATGAGACCCGTCTTTACAGTTCATCAGGAGGATGACTATGAGAACAACATCACCAAGGGACAACTAGTGTTGACAAAGGACCATGTCAATAGGCTAGCCCAAGAACAGGCAGAGCCTCCTGCCAACCCAGCGGACAAGTTTGGATGGGATGGCTTGATCCGCGAAGGAGCTGTCGAGTATCTCGATGCTGAGGAAGAAGAGACAGCCATGATTTGCATGACGCCAGAGGATCTCGAACTTTACCGTGAGCAAAAGAATGATGAAGCTACACTCACAGAAGAAGAGAAACGGGCCAAGCAAGAGGCAGAGAAGAGAGAACAAGAGGAGGACCGCAACAAGCGATTGAAGACAAAGGTGAACCCCACAACTCACATGTACACACATTGTGAGATTCACCCCAGTATGATTCTCGGTATCTGTGCCAGTATCATTCCTTTCCCCGATCACAACCAGGTATG
>F. veterinarium CBS117787  
ATTTGCGTCGAACCAATACTCCCATCGGACGAGATGGTAAATTGGCCAAGCCTCGACAGCTTCACAACACTCACTGGGGTTTGGTGTGTCCTGCCGAAACACCTGAGGGTCAAGCTTGTGGTCTGGTCAAAAACTTGTCTCTGATGTGTTACGTCAGTGTCGGCTCTCCAGCCGATCCTCTGATTGAATTCATGATCAACAGAGGCATGGAAGTCGTTGAGGAGTACGAGCCGACAAGGTACCCCCACGCTACAAAGATTTTCGTCAACGGTAGCTGGGTTGGTGTTCATGCCGACCCCAAGCATCTCGTGAATCAGGTCTTGGACACAAGACGAAAGTCTTACGTGCAGTTCGAAGTATCACTTGTTCGTGATATCCGAGACCGTGAATTCAAGATTTTCTCAGACGCTGGCCGTGTCATGAGACCCGTCTTTACAGTTCATCAGGAGGATGACTATGAGAACAACATCACCAAGGGACAACTAGTGTTGACAAAGGACCATGTCAATAGGCTAGCCCAAGAACAGGCAGAGCCTCCTGCCAACCCAGCGGACAAGTTTGGATGGGATGGCTTGATCCGCGAAGGAGCTGTCGAGTATCTCGATGCTGAGGAAGAAGAGACAGCCATGATTTGCATGACGCCAGAGGATCTCGAACTTTACCGTGAGCAAAAGAATGATGAAGCTACACTCACAGAAGAAGAGAAACGGGCCAAGCAAGAGGCAGAGAAGAGAGAACAAGAGGAGGACCGCAACAAGCGATTGAAGACAAAGGTGAACCCCACAACTCACATGTACACACATTGTGAGATTCACCCCAGTATGATTCTCGGTATCTGTGCCAGTATCATTCCTTTCCCCGATCACAACCAGGTATG
>Fusarium sp. PH22-827
AAAGAAGCGACTTGATTTGGCGGGCCCTCTACTGGCGAAGCTCTTCCGTGGTATCATTCGAAGGATAAACACTGAGCTCTCTAACTACCTCAAGCGATGCGTTGAGAGCAACCGAAACTTCAACCTGACTGTCGCTATCAAGCCATCAACCCTTTCCAACGGTCTCAAGTACTCTTTGGCCACTGGTAACTGGGGTGACCAGAAGAAGGCGGCAAGCTCGACAGCCGGTGTCTCTCAGGTGTTGAACAGATATACCTTTGCTTCTACTCTTTCACATTTGCGTCGAACCAATACTCCCATCGGACGAGATGGTAAATTGGCCAAGCCTCGACAGCTTCACAACACTCACTGGGGTTTGGTGTGTCCTGCCGAAACACCCGAGGGTCAAGCTTGTGGTCTGGTCAAAAACTTGTCTCTGATGTGTTACGTCAGTGTCGGCTCTCCGGCCGATCCTCTGATTGAATTCATGATCAACAGAGGCATGGAAGTCGTTGAGGAGTACGAGCCGACAAGATACCCCCACGCTACAAAGATTTTCGTCAACGGTAGCTGGGTTGGTGTTCATGCCGACCCCAAGCATCTCGTGAATCAGGTCTTGGACACAAGACGAAAGTCTTACGTGCAGTTCGAAGTATCACTTGTTCGTGATATCCGAGACCGTGAATTCAAGATTTTCTCAGACGCTGGCCGTGTCATGAGACCCGTCTTTACAGTTCACCAGGAGGATGACTATGAGAACAACATCACCAAGGGACAACTAGTGTTGACAAAGGACCATGTCAATAGGCTAGCCCAAGAGCAGGCAGAGCCTCCTGCCAACCCAGCGGACAAGTTTGGATGGGATGGCTTGATCCGCGAAGGAGCTGTCGAATATCTCGATGCTGAGGAAGAAGAGACAGCCATGATTTGCATGACGCCAGAGGATCTCGAACTTTACCGTGAGCAAAAGAATGATGAAGCTACACTCACAGAAGAAGAGAAACGGGCCAAGCAAGAGGCAGAGAAGAGGGAACAAGAGGAGGACCGCAACAAGCGATTGAAGACAAAGGTGAACCCCACAACTCACATGTACACACATTGTGAGATTCACCCCAGTATGATTCTCGGTATCTGTGCCAGTATCATTCCTTTCCCCGATCACAACCAGGTATGTATGTCCTATGACCATGCATGGGCTCAACTAACAGCAATAGTCTCCTCGTAATACCTACCAATCTGCTATGGGCAAACAAGCCATGGGA
>Fusarium sp. PH22-985
CTTGATTTGGCGGGCCCTCTACTGGCGAAGCTCTTCCGTGGTATCATTCGAAGGATAAACACTGAGCTCTCTAACTACCTCAAGCGATGCGTTGAGAGCAACCGAAACTTCAACCTGACTGTCGCTATCAAGCCATCAACCCTTTCCAACGGTCTCAAGTACTCTTTGGCCACTGGTAACTGGGGTGACCAGAAGAAGGCGGCAAGCTCGACAGCCGGTGTCTCTCAGGTGTTGAACAGATATACCTTTGCTTCTACTCTTTCACATTTGCGTCGAACCAATACTCCCATCGGACGAGATGGTAAATTGGCCAAGCCTCGACAGCTTCACAACACTCACTGGGGTTTGGTGTGTCCTGCCGAAACACCCGAGGGTCAAGCTTGTGGTCTGGTCAAAAACTTGTCTCTGATGTGTTACGTCAGTGTCGGCTCTCCGGCCGATCCTCTGATTGAATTCATGATCAACAGAGGCATGGAAGTCGTTGAGGAGTACGAGCCGACAAGATACCCCCACGCTACAAAGATTTTCGTCAACGGTAGCTGGGTTGGTGTTCATGCCGACCCCAAGCATCTCGTGAATCAGGTCTTGGACACAAGACGAAAGTCTTACGTGCAGTTCGAAGTATCACTTGTTCGTGATATCCGAGACCGTGAATTCAAGATTTTCTCAGACGCTGGCCGTGTCATGAGACCCGTCTTTACAGTTCACCAGGAGGATGACTATGAGAACAACATCACCAAGGGACAACTAGTGTTGACAAAGGACCATGTCAATAGGCTAGCCCAAGAGCAGGCAGAGCCTCCTGCCAACCCAGCGGACAAGTTTGGATGGGATGGCTTGATCCGCGAAGGAGCTGTCGAATATCTCGATGCTGAGGAAGAAGAGACAGCCATGATTTGCATGACGCCAGAGGATCTCGAACTTTACCGTGAGCAAAAGAATGATGAAGCTACACTCACAGAAGAAGAGAAACGGGCCAAGCAAGAGGCAGAGAAGAGGGAACAAGAGGAGGACCGCAACAAGCGATTGAAGACAAAGGTGAACCCCACAACTCACATGTACACACATTGTGAGATTCACCCCAGTATGATTCTCGGTATCTGTGCCAGTATCATTCCTTTCCCCGATCACAACCAGGTATGTATGTCCTATGACCATGCATGGGCTCAACTAACAGCAATAGTCTCCTCGTAATACCTACCAATCTGCTATGG
>Fusarium sp. PH22-986
AAGAAGCGACTTGATTTGGCGGGCCCTCTACTGGCGAAGCTCTTCCGTGGTATCATTCGAAGGATAAACACTGAGCTCTCTAACTACCTCAAGCGATGCGTTGAGAGCAACCGAAACTTCAACCTGACTGTCGCTATCAAGCCATCAACCCTTTCCAACGGTCTCAAGTACTCTTTGGCCACTGGTAACTGGGGTGACCAGAAGAAGGCGGCAAGCTCGACAGCCGGTGTCTCTCAGGTGTTGAACAGATATACCTTTGCTTCTACTCTTTCACATTTGCGTCGAACCAATACTCCCATCGGACGAGATGGTAAATTGGCCAAGCCTCGACAGCTTCACAACACTCACTGGGGTTTGGTGTGTCCTGCCGAAACACCCGAGGGTCAAGCTTGTGGTCTGGTCAAAAACTTGTCTCTGATGTGTTACGTCAGTGTCGGCTCTCCGGCCGATCCTCTGATTGAATTCATGATCAACAGAGGCATGGAAGTCGTTGAGGAGTACGAGCCGACAAGATACCCCCACGCTACAAAGATTTTCGTCAACGGTAGCTGGGTTGGTGTTCATGCCGACCCCAAGCATCTCGTGAATCAGGTCTTGGACACAAGACGAAAGTCTTACGTGCAGTTCGAAGTATCACTTGTTCGTGATATCCGAGACCGTGAATTCAAGATTTTCTCAGACGCTGGCCGTGTCATGAGACCCGTCTTTACAGTTCACCAGGAGGATGACTATGAGAACAACATCACCAAGGGACAACTAGTGTTGACAAAGGACCATGTCAATAGGCTAGCCCAAGAGCAGGCAGAGCCTCCTGCCAACCCAGCGGACAAGTTTGGATGGGATGGCTTGATCCGCGAAGGAGCTGTCGAATATCTCGATGCTGAGGAAGAAGAGACAGCCATGATTTGCATGACGCCAGAGGATCTCGAACTTTACCGTGAGCAAAAGAATGATGAAGCTACACTCACAGAAGAAGAGAAACGGGCCAAGCAAGAGGCAGAGAAGAGGGAACAAGAGGAGGACCGCAACAAGCGATTGAAGACAAAGGTGAACCCCACAACTCACATGTACACACATTGTGAGATTCACCCCAGTATGATTCTCGGTATCTGTGCCAGTATCATTCCTTTCCCCGATCACAACCAGGTATGTATGTCCTATGACCATGCATGGGCTCAACTAACAGCAATAGTCTCCTCGTAATACCTACCAATCTGCTATGGGCAAACAAGCCATGGGA
>Fusarium sp. PH22-987
GATTTGGCGGGCCCTCTACTGGCGAAGCTCTTCCGTGGTATCATTCGAAGGATAAACACTGAGCTCTCTAACTACCTCAAGCGATGCGTTGAGAGCAACCGAAACTTCAACCTGACTGTCGCTATCAAGCCATCAACCCTTTCCAACGGTCTCAAGTACTCTTTGGCCACTGGTAACTGGGGTGACCAGAAGAAGGCGGCAAGCTCGACAGCCGGTGTCTCTCAGGTGTTGAACAGATATACCTTTGCTTCTACTCTTTCACATTTGCGTCGAACCAATACTCCCATCGGACGAGATGGTAAATTGGCCAAGCCTCGACAGCTTCACAACACTCACTGGGGTTTGGTGTGTCCTGCCGAAACACCCGAGGGTCAAGCTTGTGGTCTGGTCAAAAACTTGTCTCTGATGTGTTACGTCAGTGTCGGCTCTCCGGCCGATCCTCTGATTGAATTCATGATCAACAGAGGCATGGAAGTCGTTGAGGAGTACGAGCCGACAAGATACCCCCACGCTACAAAGATTTTCGTCAACGGTAGCTGGGTTGGTGTTCATGCCGACCCCAAGCATCTCGTGAATCAGGTCTTGGACACAAGACGAAAGTCTTACGTGCAGTTCGAAGTATCACTTGTTCGTGATATCCGAGACCGTGAATTCAAGATTTTCTCAGACGCTGGCCGTGTCATGAGACCCGTCTTTACAGTTCACCAGGAGGATGACTATGAGAACAACATCACCAAGGGACAACTAGTGTTGACAAAGGACCATGTCAATAGGCTAGCCCAAGAGCAGGCAGAGCCTCCTGCCAACCCAGCGGACAAGTTTGGATGGGATGGCTTGATCCGCGAAGGAGCTGTCGAATATCTCGATGCTGAGGAAGAAGAGACAGCCATGATTTGCATGACGCCAGAGGATCTCGAACTTTACCGTGAGCAAAAGAATGATGAAGCTACACTCACAGAAGAAGAGAAACGGGCCAAGCAAGAGGCAGAGAAGAGGGAACAAGAGGAGGACCGCAACAAGCGATTGAAGACAAAGGTGAACCCCACAACTCACATGTACACACATTGTGAGATTCACCCCAGTATGATTCTCGGTATCTGTGCCAGTATCATTCCTTTCCCCGATCACAACCAGGTATGTATGTCCTATGACCATGCATGGGCTCAACTAACAGCAATAGTCTCCTCGTAATACCTACCAATCTGCTATGGGCAAACAAGCCATGGGA
>Fusarium sp. PH22-1203
ACTTGATTTGGCGGGCCCTCTACTGGCGAAGCTCTTCCGTGGTATCATTCGAAGGATAAACACTGAGCTCTCTAACTACCTCAAGCGATGCGTTGAGAGCAACCGGAACTTCAACCTGACTGTCGCTATCAAGCCATCAACCCTTTCCAACGGTCTCAAGTACTCTTTGGCCACTGGTAACTGGGGTGACCAGAAGAAGGCGGCAAGCTCGACAGCCGGTGTCTCTCAGGTGTTGAACAGATATACCTTTGCTTCTACTCTTTCACATTTGCGTCGAACCAATACTCCCATCGGACGAGATGGTAAATTGGCCAAGCCTCGACAGCTTCACAACACTCACTGGGGTTTGGTGTGTCCTGCCGAAACACCCGAGGGTCAAGCTTGTGGTCTGGTCAAAAACTTGTCTCTGATGTGTTACGTCAGTGTCGGCTCTCCGGCCGATCCTCTGATTGAATTCATGATCAACAGAGGCATGGAAGTCGTTGAGGAGTACGAGCCGACAAGATACCCCCATGCTACAAAGATTTTCGTCAACGGTAGCTGGGTTGGTGTTCATGCCGACCCCAAGCATCTCGTGAATCAGGTCTTGGACACAAGACGAAAGTCTTACGTGCAGTTCGAAGTATCACTTGTTCGTGATATCCGAGACCGTGAATTCAAGATTTTCTCAGACGCTGGCCGTGTCATGAGACCCGTCTTTACAGTTCACCAGGAGGATGACTATGAGAACAACATCACCAAGGGACAACTAGTGTTGACAAAGGACCATGTCAATAGGCTAGCCCAAGAGCAGGCAGAGCCTCCTGCCAACCCAGCGGACAAATTTGGATGGGATGGCTTGATCCGCGAAGGAGCTGTCGAATATCTCGATGCTGAGGAAGAAGAGACAGCCATGATTTGCATGACGCCAGAGGATCTCGAACTTTACCGTGAGCAAAAGAATGATGAAGCTACACTCACAGAAGAAGAGAAACGGGCCAAGCAAGAGGCAGAGAAGAGGGAACAAGAGGAGGACCGCAACAAGCGATTGAAGACAAAGGTGAACCCCACAACTCACATGTACACACATTGTGAGATTCACCCCAGTATGATTCTCGGTATCTGTGCCAGTATCATTCCTTTCCCCGATCACAACCAGGTATGTATGTCCTATGACCATGCATGGGCTCAACTAACAGCAATAGTCTCCTCGTAATACCTACCAATCTGCTATGGGCAAACAAGCCATGGGA
>Fusarium sp. PH22-1228
AAAGAAGCGACTTGATTTGGCGGGCCCTCTACTGGCGAAGCTCTTCCGTGGTATCATTCGAAGGATAAACACTGAGCTCTCTAACTACCTCAAGCGATGCGTTGAGAGCAACCGGAACTTCAACCTGACTGTCGCTATCAAGCCATCAACCCTTTCCAACGGTCTCAAGTACTCTTTGGCCACTGGTAACTGGGGTGACCAGAAGAAGGCGGCAAGCTCGACAGCCGGTGTCTCTCAGGTGTTGAACAGATATACCTTTGCTTCTACTCTTTCACATTTGCGTCGAACCAATACTCCCATCGGACGAGATGGTAAATTGGCCAAGCCTCGACAGCTTCACAACACTCACTGGGGTTTGGTGTGTCCTGCCGAAACACCCGAGGGTCAAGCTTGTGGTCTGGTCAAAAACTTGTCTCTGATGTGTTACGTCAGTGTCGGCTCTCCGGCCGATCCTCTGATTGAATTCATGATCAACAGAGGCATGGAAGTCGTTGAGGAGTACGAGCCGACAAGATACCCCCATGCTACAAAGATTTTCGTCAACGGTAGCTGGGTTGGTGTTCATGCCGACCCCAAGCATCTCGTGAATCAGGTCTTGGACACAAGACGAAAGTCTTACGTGCAGTTCGAAGTATCACTTGTTCGTGATATCCGAGACCGTGAATTCAAGATTTTCTCAGACGCTGGCCGTGTCATGAGACCCGTCTTTACAGTTCACCAGGAGGATGACTATGAGAACAACATCACCAAGGGACAACTAGTGTTGACAAAGGACCATGTCAATAGGCTAGCCCAAGAGCAGGCAGAGCCTCCTGCCAACCCAGCGGACAAATTTGGATGGGATGGCTTGATCCGCGAAGGAGCTGTCGAATATCTCGATGCTGAGGAAGAAGAGACAGCCATGATTTGCATGACGCCAGAGGATCTCGAACTTTACCGTGAGCAAAAGAATGATGAAGCTACACTCACAGAAGAAGAGAAACGGGCCAAGCAAGAGGCAGAGAAGAGGGAACAAGAGGAGGACCGCAACAAGCGATTGAAGACAAAGGTGAACCCCACAACTCACATGTACACACATTGTGAGATTCACCCCAGTATGATTCTCGGTATCTGTGCCAGTATCATTCCTTTCCCCGATCACAACCAGGTATGTATGTCCTATGACCATGCATGGGCTCAACTAACAGCAATAGTCTCCTCGTAATACCTACCAATCTGCTATGGGCAAACAAGCCATGGGA
>Fusarium sp. PH22-658
GAAAGAAGCGACTTGATTTGGCGGGCCCTCTACTGGCGAAGCTCTTCCGTGGTATCATTCGAAGGATAAACACTGAGCTCTCTAACTACCTCAAGCGATGTGTTGAGAGCAACCGAAACTTCAACCTGACTGTCGCTATCAAGCCATCAACCCTTTCCAACGGTCTCAAGTACTCTTTGGCCACTGGTAACTGGGGTGACCAGAAGAAGGCGGCAAGCTCGACAGCCGGTGTCTCTCAGGTGTTGAACAGATATACCTTTGCTTCTACTCTTTCACATTTGCGTCGAACCAATACTCCCATCGGACGAGATGGTAAATTGGCCAAGCCTCGACAGCTTCACAACACTCACTGGGGTTTGGTGTGTCCTGCCGAAACACCCGAGGGTCAAGCTTGTGGTCTGGTCAAAAACTTGTCTCTGATGTGTTACGTCAGTGTTGGCTCTCCGGCCGATCCTCTGATTGAATTCATGATCAACAGAGGCATGGAAGTCGTTGAGGAGTACGAGCCGACAAGATACCCCCACGCTACAAAGATTTTCGTCAACGGTAGCTGGGTTGGTGTTCATGCCGACCCCAAGCATCTCGTGAATCAGGTCTTGGACACAAGGCGAAAGTCTTACGTGCAGTTCGAAGTATCACTTGTTCGTGATATCCGAGACCGTGAATTCAAGATTTTCTCAGACGCTGGCCGTGTCATGAGACCCGTCTTTACAGTTCATCAGGAGGATGACTATGAGAACAACATCACGAAGGGACAACTAGTGTTGACAAAGGACCATGTCAATAGGCTAGCCCAAGAGCAGGCAGAGCCTCCTGCCAACCCAGCGGACAAGTTTGGATGGGATGGCTTGATCCGCGAAGGAGCTGTCGAGTATCTCGATGCTGAGGAAGAAGAGACAGCCATGATTTGCATGACGCCAGAGGATCTCGAACTTTACCGTGAGCAAAAGAATGACGAAGCTACACTCACAGAAGAAGAGAAACGGGCCAAGCAAGAGGCAGAGAAGAGGGAACAAGAGGAGGACCGCAACAAGCGATTGAAGACAAAGGTGAACCCCACAACTCACATGTACACACATTGTGAGATTCACCCCAGTATGATTCTCGGTATCTGTGCCAGTATCATTCCTTTCCCCGATCACAACCAGGTATGTATGTCCTATGACCATGCATGGGCTCAACTAACAGCAATAGTCTCCTCGTAATACCTACCAATCTGCTATGGGCAAACAAGCCATGGGA
>Fusarium sp. PH22-766
AAAGAAGCGACTTGATTTGGCGGGCCCTCTACTGGCGAAGCTCTTCCGTGGTATCATTCGAAGGATAAACACTGAGCTCTCTAACTACCTCAAGCGATGTGTTGAGAGCAACCGAAACTTCAACCTGACTGTCGCTATCAAGCCATCAACCCTTTCCAACGGTCTCAAGTACTCTTTGGCCACTGGTAACTGGGGTGACCAGAAGAAGGCGGCAAGCTCGACAGCCGGTGTCTCTCAGGTGTTGAACAGATATACCTTTGCTTCTACTCTTTCACATTTGCGTCGAACCAATACTCCCATCGGACGAGATGGTAAATTGGCCAAGCCTCGACAACTTCACAACACTCACTGGGGTTTGGTGTGTCCTGCCGAAACACCCGAGGGTCAAGCTTGTGGTCTGGTCAAAAACTTGTCTCTGATGTGTTACGTCAGTGTTGGCTCTCCGGCCGATCCTCTGATTGAATTCATGATCAACAGAGGCATGGAAGTCGTTGAGGAGTACGAGCCGACAAGATACCCCCACGCTACAAAGATTTTCGTCAACGGTAGCTGGGTTGGTGTTCATGCCGACCCCAAGCATCTCGTGAATCAGGTCTTGGACACAAGGCGAAAGTCTTACGTGCAGTTCGAAGTATCACTTGTTCGTGATATCCGAGACCGTGAATTCAAGATTTTCTCAGACGCTGGCCGTGTCATGAGACCCGTCTTTACTGTTCATCAGGAGGATGACTATGAGAACAACATCACCAAGGGACAACTAGTGTTGACAAAGGACCATGTCAATAGGCTAGCCCAAGAGCAGGCAGAGCCTCCTGCCAACCCAGCGGACAAGTTTGGATGGGATGGCTTGATCCGCGAAGGAGCTGTCGAGTATCTCGATGCTGAGGAAGAAGAGACAGCCATGATTTGCATGACGCCAGAGGATCTCGAACTTTACCGTGAGCAAAAGAATGATGAAGCTACACTCACAGAAGAAGAGAAACGGGCCAAGCAAGAGGCAGAGAAGAGGGAACAAGAGGAGGACCGCAACAAGCGATTGAAGACAAAGGTGAACCCCACAACTCACATGTACACACATTGTGAGATTCACCCCAGTATGATTCTCGGTATCTGTGCCAGTATCATTCCTTTCCCCGATCACAACCAGGTATGTATGTCCTATGACCATGCATGGGCTCAACTAACAGCAATAGTCTCCTCGTAATACCTACCAATCTGCTATGGGCAAACAAGCCATGGGA
>Fusarium sp. PH22-769
GACTTGATTTGGCGGGCCCTCTACTGGCGAAGCTCTTCCGTGGTATCATTCGAAGGATAAACACTGAGCTCTCTAACTACCTCAAGCGATGTGTTGAGAGCAACCGAAACTTCAACCTGACTGTCGCTATCAAGCCATCAACCCTTTCCAACGGTCTCAAGTACTCTTTGGCCACTGGTAACTGGGGTGACCAGAAGAAGGCGGCAAGCTCGACAGCCGGTGTCTCTCAGGTGTTGAACAGATATACCTTTGCTTCTACTCTTTCACATTTGCGTCGAACCAATACTCCCATCGGACGAGATGGTAAATTGGCCAAGCCTCGACAACTTCACAACACTCACTGGGGTTTGGTGTGTCCTGCCGAAACACCCGAGGGTCAAGCTTGTGGTCTGGTCAAAAACTTGTCTCTGATGTGTTACGTCAGTGTTGGCTCTCCGGCCGATCCTCTGATTGAATTCATGATCAACAGAGGCATGGAAGTCGTTGAGGAGTACGAGCCGACAAGATACCCCCACGCTACAAAGATTTTCGTCAACGGTAGCTGGGTTGGTGTTCATGCCGACCCCAAGCATCTCGTGAATCAGGTCTTGGACACAAGGCGAAAGTCTTACGTGCAGTTCGAAGTATCACTTGTTCGTGATATCCGAGACCGTGAATTCAAGATTTTCTCAGACGCTGGCCGTGTCATGAGACCCGTCTTTACTGTTCATCAGGAGGATGACTATGAGAACAACATCACCAAGGGACAACTAGTGTTGACAAAGGACCATGTCAATAGGCTAGCCCAAGAGCAGGCAGAGCCTCCTGCCAACCCAGCGGACAAGTTTGGATGGGATGGCTTGATCCGCGAAGGAGCTGTCGAGTATCTCGATGCTGAGGAAGAAGAGACAGCCATGATTTGCATGACGCCAGAGGATCTCGAACTTTACCGTGAGCAAAAGAATGATGAAGCTACACTCACAGAAGAAGAGAAACGGGCCAAGCAAGAGGCAGAGAAGAGGGAACAAGAGGAGGACCGCAACAAGCGATTGAAGACAAAGGTGAACCCCACAACTCACATGTACACACATTGTGAGATTCACCCCAGTATGATTCTCGGTATCTGTGCCAGTATCATTCCTTTCCCCGATCACAACCAGGTATGTATGTCCTATGACCATGCATGGGCTCAACTAACAGCAATAGTCTCCTCGTAATACCTACCAATCTGCTATGGGCAAACAAGCCATGGGA
>Fusarium sp. PH22-958
GAAAGAAGCGACTTGATTTGGCGGGCCCTCTACTGGCGAAGCTCTTCCGTGGTATCATTCGAAGGATAAACACTGAGCTCTCTAACTACCTCAAGCGATGTGTTGAGAGCAACCGAAACTTCAACCTGACTGTCGCTATCAAGCCATCAACCCTTTCCAACGGTCTCAAGTACTCTTTGGCCACTGGTAACTGGGGTGACCAGAAGAAGGCGGCAAGCTCGACAGCCGGTGTCTCTCAGGTGTTGAACAGATATACCTTTGCTTCTACTCTTTCACATTTGCGTCGAACCAATACTCCCATCGGACGAGATGGTAAATTGGCCAAGCCTCGACAGCTTCACAACACTCACTGGGGTTTGGTGTGTCCTGCCGAAACACCCGAGGGTCAAGCTTGTGGTCTGGTCAAAAACTTGTCTCTGATGTGTTACGTCAGTGTTGGCTCTCCGGCCGATCCTCTGATTGAATTCATGATCAACAGAGGCATGGAAGTCGTTGAGGAGTACGAGCCGACAAGATACCCCCACGCTACAAAGATTTTCGTCAACGGTAGCTGGGTTGGTGTTCATGCCGACCCCAAGCATCTCGTGAATCAGGTCTTGGACACAAGGCGAAAGTCTTACGTGCAGTTCGAAGTATCACTTGTTCGTGATATCCGAGACCGTGAATTCAAGATTTTCTCAGACGCTGGCCGTGTCATGAGACCCGTCTTTACAGTTCATCAGGAGGATGACTATGAGAACAACATCACGAAGGGACAACTAGTGTTGACAAAGGACCATGTCAATAGGCTAGCCCAAGAGCAGGCAGAGCCTCCTGCCAACCCAGCGGACAAGTTTGGATGGGATGGCTTGATCCGCGAAGGAGCTGTCGAGTATCTCGATGCTGAGGAAGAAGAGACAGCCATGATTTGCATGACGCCAGAGGATCTCGAACTTTACCGTGAGCAAAAGAATGACGAAGCTACACTCACAGAAGAAGAGAAACGGGCCAAGCAAGAGGCAGAGAAGAGGGAACAAGAGGAGGACCGCAACAAGCGATTGAAGACAAAGGTGAACCCCACAACTCACATGTACACACATTGTGAGATTCACCCCAGTATGATTCTCGGTATCTGTGCCAGTATCATTCCTTTCCCCGATCACAACCAGGTATGTATGTCCTATGACCATGCATGGGCTCAACTAACAGCAATAGTCTCCTCGTAATACCTACCAATCTGCTATGGGCAAACAAGCCATGGGA
>Fusarium sp. PH22-968
AGAAGCGACTTGATTTGGCGGGCCCTCTACTGGCGAAGCTCTTCCGTGGTATCATTCGAAGGATAAACACTGAGCTCTCTAACTACCTCAAGCGATGTGTTGAGAGCAACCGAAACTTCAACCTGACTGTCGCTATCAAGCCATCAACCCTTTCCAACGGTCTCAAGTACTCTTTGGCCACTGGTAACTGGGGTGACCAGAAGAAGGCGGCAAGCTCGACAGCCGGTGTCTCTCAGGTGTTGAACAGATATACCTTTGCTTCTACTCTTTCACATTTGCGTCGAACCAATACTCCCATCGGACGAGATGGTAAATTGGCCAAGCCTCGACAGCTTCACAACACTCACTGGGGTTTGGTGTGTCCTGCCGAAACACCCGAGGGTCAAGCTTGTGGTCTGGTCAAAAACTTGTCTCTGATGTGTTACGTCAGTGTTGGCTCTCCGGCCGATCCTCTGATTGAATTCATGATCAACAGAGGCATGGAAGTCGTTGAGGAGTACGAGCCGACAAGATACCCCCACGCTACAAAGATTTTCGTCAACGGTAGCTGGGTTGGTGTTCATGCCGACCCCAAGCATCTCGTGAATCAGGTCTTGGACACAAGGCGAAAGTCTTACGTGCAGTTCGAAGTATCACTTGTTCGTGATATCCGAGACCGTGAATTCAAGATTTTCTCAGACGCTGGCCGTGTCATGAGACCCGTCTTTACAGTTCATCAGGAGGATGACTATGAGAACAACATCACCAAGGGACAACTAGTGTTGACAAAGGACCATGTCAATAGGCTAGCCCAAGAGCAGGCAGAGCCTCCTGCCAACCCAGCGGACAAGTTTGGATGGGATGGCTTGATCCGCGAAGGAGCTGTCGAGTATCTCGATGCTGAGGAAGAAGAGACAGCCATGATTTGCATGACGCCAGAGGATCTCGAACTTTACCGTGAGCAAAAGAATGATGAAGCTACACTCACAGAAGAAGAGAAACGGGCCAAGCAAGAGGCAGAGAAGAGGGAACAAGAGGAGGACCGCAACAAGCGATTGAAGACAAAGGTGAACCCCACAACTCACATGTACACACATTGTGAGATTCACCCCAGTATGATTCTCGGTATCTGTGCCAGTATCATTCCTTTCCCCGATCACAACCAGGTATGTATGTCCTATGACCATGCATGGGCTCAACTAACAGCAATAGTCTCCTCGTAATACCTACCAATCTGCTATGGGCAAACAAGCCATGGGA
>Fusarium sp. PH22-972
CGACTTGATTTGGCGGGCCCTCTACTGGCGAAGCTCTTCCGTGGTATCATTCGAAGGATAAACACTGAGCTCTCTAACTACCTCAAGCGATGTGTTGAGAGCAACCGAAACTTCAACCTGACTGTCGCTATCAAGCCATCAACCCTTTCCAACGGTCTCAAGTACTCTTTGGCCACTGGTAACTGGGGTGACCAGAAGAAGGCGGCAAGCTCGACAGCCGGTGTCTCTCAGGTGTTGAACAGATATACCTTTGCTTCTACTCTTTCACATTTGCGTCGAACCAATACTCCCATCGGACGAGATGGTAAATTGGCCAAGCCTCGACAGCTTCACAACACTCACTGGGGTTTGGTGTGTCCTGCCGAAACACCCGAGGGTCAAGCTTGTGGTCTGGTCAAAAACTTGTCTCTGATGTGTTACGTCAGTGTTGGCTCTCCGGCCGATCCTCTGATTGAATTCATGATCAACAGAGGCATGGAAGTCGTTGAGGAGTACGAGCCGACAAGATACCCCCACGCTACAAAGATTTTCGTCAACGGTAGCTGGGTTGGTGTTCATGCCGACCCCAAGCATCTCGTGAATCAGGTCTTGGACACAAGGCGAAAGTCTTACGTGCAGTTCGAAGTATCACTTGTTCGTGATATCCGAGACCGTGAATTCAAGATTTTCTCAGACGCTGGCCGTGTCATGAGACCCGTCTTTACAGTTCATCAGGAGGATGACTATGAGAACAACATCACCAAGGGACAACTAGTGTTGACAAAGGACCATGTCAATAGGCTAGCCCAAGAGCAGGCAGAGCCTCCTGCCAACCCAGCGGACAAGTTTGGATGGGATGGCTTGATCCGCGAAGGAGCTGTCGAGTATCTCGATGCTGAGGAAGAAGAGACAGCCATGATTTGCATGACGCCAGAGGATCTCGAACTTTACCGTGAGCAAAAGAATGATGAAGCTACACTCACAGAAGAAGAGAAACGGGCCAAGCAAGAGGCAGAGAAGAGGGAACAAGAGGAGGACCGCAACAAGCGATTGAAGACAAAGGTGAACCCCACAACTCACATGTACACACATTGTGAGATTCACCCCAGTATGATTCTCGGTATCTGTGCCAGTATCATTCCTTTCCCCGATCACAACCAGGTATGTATGTCCTATGACCATGCATGGGCTCAACTAACAGCAATAGTCTCCTCGTAATACCTACCAATCTGCTATGGGCAAACAAGCCATGGGA
>Fusarium sp. PH22-974
CGACTTGATTTGGCGGGCCCTCTACTGGCGAAGCTCTTCCGTGGTATCATTCGAAGGATAAACACTGAGCTCTCTAACTACCTCAAGCGATGTGTTGAGAGCAACCGAAACTTCAACCTGACTGTCGCTATCAAGCCATCAACCCTTTCCAACGGTCTCAAGTACTCTTTGGCCACTGGTAACTGGGGTGACCAGAAGAAGGCGGCAAGCTCGACAGCCGGTGTCTCTCAGGTGTTGAACAGATATACCTTTGCTTCTACTCTTTCACATTTGCGTCGAACCAATACTCCCATCGGACGAGATGGTAAATTGGCCAAGCCTCGACAGCTTCACAACACTCACTGGGGTTTGGTGTGTCCTGCCGAAACACCCGAGGGTCAAGCTTGTGGTCTGGTCAAAAACTTGTCTCTGATGTGTTACGTCAGTGTTGGCTCTCCGGCCGATCCTCTGATTGAATTCATGATCAACAGAGGCATGGAAGTCGTTGAGGAGTACGAGCCGACAAGATACCCCCACGCTACAAAGATTTTCGTCAACGGTAGCTGGGTTGGTGTTCATGCCGACCCCAAGCATCTCGTGAATCAGGTCTTGGACACAAGGCGAAAGTCTTACGTGCAGTTCGAAGTATCACTTGTTCGTGATATCCGAGACCGTGAATTCAAGATTTTCTCAGACGCTGGCCGTGTCATGAGACCCGTCTTTACAGTTCATCAGGAGGATGACTATGAGAACAACATCACCAAGGGACAACTAGTGTTGACAAAGGACCATGTCAATAGGCTAGCCCAAGAGCAGGCAGAGCCTCCTGCCAACCCAGCGGACAAGTTTGGATGGGATGGCTTGATCCGCGAAGGAGCTGTCGAGTATCTCGATGCTGAGGAAGAAGAGACAGCCATGATTTGCATGACGCCAGAGGATCTCGAACTTTACCGTGAGCAAAAGAATGATGAAGCTACACTCACAGAAGAAGAGAAACGGGCCAAGCAAGAGGCAGAGAAGAGGGAACAAGAGGAGGACCGCAACAAGCGATTGAAGACAAAGGTGAACCCCACAACTCACATGTACACACATTGTGAGATTCACCCCAGTATGATTCTCGGTATCTGTGCCAGTATCATTCCTTTCCCCGATCACAACCAGGTATGTATGTCCTATGACCATGCATGGGCTCAACTAACAGCAATAGTCTCCTCGTAATACCTACCAATCTGCTATG
>Fusarium sp. PH22-981
TAAAGAAGCGACTTGATTTGGCGGGCCCTCTACTGGCGAAGCTCTTCCGTGGTATCATTCGAAGGATAAACACTGAGCTCTCTAACTACCTCAAGCGATGTGTTGAGAGCAACCGAAACTTCAACCTGACTGTCGCTATCAAGCCATCAACCCTTTCCAACGGTCTCAAGTACTCTTTGGCCACTGGTAACTGGGGTGACCAGAAGAAGGCGGCAAGCTCGACAGCCGGTGTCTCTCAGGTGTTGAACAGATATACCTTTGCTTCTACTCTTTCACATTTGCGTCGAACCAATACTCCCATCGGACGAGATGGTAAATTGGCCAAGCCTCGACAGCTTCACAACACTCACTGGGGTTTGGTGTGTCCTGCCGAAACACCCGAGGGTCAAGCTTGTGGTCTGGTCAAAAACTTGTCTCTGATGTGTTACGTCAGTGTTGGCTCTCCGGCCGATCCTCTGATTGAATTCATGATCAACAGAGGCATGGAAGTCGTTGAGGAGTACGAGCCGACAAGATACCCCCACGCTACAAAGATTTTCGTCAACGGTAGCTGGGTTGGTGTTCATGCCGACCCCAAGCATCTCGTGAATCAGGTCTTGGACACAAGGCGAAAGTCTTACGTGCAGTTCGAAGTATCACTTGTTCGTGATATCCGAGACCGTGAATTCAAGATTTTCTCAGACGCTGGCCGTGTCATGAGACCCGTCTTTACAGTTCATCAGGAGGATGACTATGAGAACAACATCACCAAGGGACAACTAGTGTTGACAAAGGACCATGTCAATAGGCTAGCCCAAGAGCAGGCAGAGCCTCCTGCCAACCCAGCGGACAAGTTTGGATGGGATGGCTTGATCCGCGAAGGAGCTGTCGAGTATCTCGATGCTGAGGAAGAAGAGACAGCCATGATTTGCATGACGCCAGAGGATCTCGAACTTTACCGTGAGCAAAAGAATGATGAAGCTACACTCACAGAAGAAGAGAAACGGGCCAAGCAAGAGGCAGAGAAGAGGGAACAAGAGGAGGACCGCAACAAGCGATTGAAGACAAAGGTGAACCCCACAACTCACATGTACACACATTGTGAGATTCACCCCAGTATGATTCTCGGTATCTGTGCCAGTATCATTCCTTTCCCCGATCACAACCAGGTATGTATGTCCTATGACCATGCATGGGCTCAACTAACAGCAATAGTCTCCTCGTAATACCTACCAATCTGCTATGGGCAAACAAGCCATGGGA
>Fusarium sp. PH22-998
GAAAGAAGCGACTTGATTTGGCGGGCCCTCTACTGGCGAAGCTCTTCCGTGGTATCATTCGAAGGATAAACACTGAGCTCTCTAACTACCTCAAGCGATGTGTTGAGAGCAACCGAAACTTCAACCTGACTGTCGCTATCAAGCCATCAACCCTTTCCAACGGTCTCAAGTACTCTTTGGCCACTGGTAACTGGGGTGACCAGAAGAAGGCGGCAAGCTCGACAGCCGGTGTCTCTCAGGTGTTGAACAGATATACCTTTGCTTCTACTCTTTCACATTTGCGTCGAACCAATACTCCCATCGGACGAGATGGTAAATTGGCCAAGCCTCGACAACTTCACAACACTCACTGGGGTTTGGTGTGTCCTGCCGAAACACCCGAGGGTCAAGCTTGTGGTCTGGTCAAAAACTTGTCTCTGATGTGTTACGTCAGTGTTGGCTCTCCGGCCGATCCTCTGATTGAATTCATGATCAACAGAGGCATGGAAGTCGTTGAGGAGTACGAGCCGACAAGATACCCCCACGCTACAAAGATTTTCGTCAACGGTAGCTGGGTTGGTGTTCATGCCGACCCCAAGCATCTCGTGAATCAGGTCTTGGACACAAGGCGAAAGTCTTACGTGCAGTTCGAAGTATCACTTGTTCGTGATATCCGAGACCGTGAATTCAAGATTTTCTCAGACGCTGGCCGTGTCATGAGACCCGTCTTTACTGTTCATCAGGAGGATGACTATGAGAACAACATCACCAAGGGACAACTAGTGTTGACAAAGGACCATGTCAATAGGCTAGCCCAAGAGCAGGCAGAGCCTCCTGCCAACCCAGCGGACAAGTTTGGATGGGATGGCTTGATCCGCGAAGGAGCTGTCGAGTATCTCGATGCTGAGGAAGAAGAGACAGCCATGATTTGCATGACGCCAGAGGATCTCGAACTTTACCGTGAGCAAAAGAATGATGAAGCTACACTCACAGAAGAAGAGAAACGGGCCAAGCAAGAGGCAGAGAAGAGGGAACAAGAGGAGGACCGCAACAAGCGATTGAAGACAAAGGTGAACCCCACAACTCACATGTACACACATTGTGAGATTCACCCCAGTATGATTCTCGGTATCTGTGCCAGTATCATTCCTTTCCCCGATCACAACCAGGTATGTATGTCCTATGACCATGCATGGGCTCAACTAACAGCAATAGTCTCCTCGTAATACCTACCAATCTGCTATGGGCAAACAAG
>Fusarium sp. PH22-1012
TTGATGATCGTGATCATTTCGGAAAGAAGCGACTTGATTTGGCGGGCCCTCTACTGGCGAAGCTCTTCCGTGGTATCATTCGAAGGATAAACACTGAGCTCTCTAACTACCTCAAGCGATGTGTTGAGAGCAACCGAAACTTCAACCTGACTGTCGCTATCAAGCCATCAACCCTTTCCAACGGTCTCAAGTACTCTTTGGCCACTGGTAACTGGGGTGACCAGAAGAAGGCGGCAAGCTCGACAGCCGGTGTCTCTCAGGTGTTGAACAGATATACCTTTGCTTCTACTCTTTCACATTTGCGTCGAACCAATACTCCCATCGGACGAGATGGTAAATTGGCCAAGCCTCGACAGCTTCACAACACTCACTGGGGTTTGGTGTGTCCTGCCGAAACACCTGAGGGTCAAGCTTGTGGTCTGGTCAAAAACTTGTCTCTAATGTGTTACGTCAGTGTCGGCTCTCCAGCCGATCCTCTGATTGAATTCATGATCAACAGAGGCATGGAAGTCGTTGAGGAGTACGAGCCGACAAGATACCCCCACGCTACAAAGATTTTCGTCAACGGTAGCTGGGTTGGTGTTCATGCCGACCCCAAGCATCTCGTGAATCAGGTCTTGGACACAAGACGAAAGTCTTACGTGCAGTTCGAAGTATCACTTGTTCGTGATATCCGAGACCGTGAATTCAAGATTTTTTCAGACGCTGGCCGTGTCATGAGACCCGTCTTTACAGTTCATCAGGAGGATGACTATGAGAACAACATCACCAAGGGACAACTAGTGTTGACAAAGGACCATGTCAATAGGCTAGCCCAAGAACAGGCAGAGCCTCCTGCCAACCCAGCGGACAAGTTTGGATGGGATGGCTTGATCCGCGAAGGAGCTGTCGAGTATCTCGATGCTGAGGAAGAAGAGACAGCCATGATTTGCATGACGCCAGAGGATCTCGAACTTTACCGTGAGCAAAAGAATGATGAAGCTACACTCACAGAAGAAGAGAAACGGGCCAAGCAAGAGGCAGAGAAGAGAGAACAAGAGGAGGACCGCAACAAGCGATTGAAGACAAAGGTGAACCCCACAACTCACATGTACACACATTGTGAGATTCACCCCAGTATGATTCTCGGTATCTGTGCCAGTATCATTCCTTTCCCCGATCACAACCAGGTATGTATGTCCTATGACCATGGATAGGCTCAACTAACAGCAATAGTCTCCTCGTAATACCTACCAATCTGCTATGGGCAAACAAGCCATGGGA
>Fusarium sp. PH22-1013
TGGAAAGAAGCGACTTGATTTGGCGGGCCCTCTACTGGCGAAGCTCTTCCGTGGTATCATTCGAAGGATAAACACTGAGCTCTCTAACTACCTCAAGCGATGTGTTGAGAGCAACCGAAACTTCAACCTGACTGTCGCTATCAAGCCATCAACCCTTTCCAACGGTCTCAAGTACTCTTTGGCCACTGGTAACTGGGGTGACCAGAAGAAGGCGGCAAGCTCGACAGCCGGTGTCTCTCAGGTGTTGAACAGATATACCTTTGCTTCTACTCTTTCACATTTGCGTCGAACCAATACTCCCATCGGACGAGATGGTAAATTGGCCAAGCCTCGACAACTTCACAACACTCACTGGGGTTTGGTGTGTCCTGCCGAAACACCCGAGGGTCAAGCTTGTGGTCTGGTCAAAAACTTGTCTCTGATGTGTTACGTCAGTGTTGGCTCTCCGGCCGATCCTCTGATTGAATTCATGATCAACAGAGGCATGGAAGTCGTTGAGGAGTACGAGCCGACAAGATACCCCCACGCTACAAAGATTTTCGTCAACGGTAGCTGGGTTGGTGTTCATGCCGACCCCAAGCATCTCGTGAATCAGGTCTTGGACACAAGGCGAAAGTCTTACGTGCAGTTCGAAGTATCACTTGTTCGTGATATCCGAGACCGTGAATTCAAGATTTTCTCAGACGCTGGCCGTGTCATGAGACCCGTCTTTACTGTTCATCAGGAGGATGACTATGAGAACAACATCACCAAGGGACAACTAGTGTTGACAAAGGACCATGTCAATAGGCTAGCCCAAGAGCAGGCAGAGCCTCCTGCCAACCCAGCGGACAAGTTTGGATGGGATGGCTTGATCCGCGAAGGAGCTGTCGAGTATCTCGATGCTGAGGAAGAAGAGACAGCCATGATTTGCATGACGCCAGAGGATCTCGAACTTTACCGTGAGCAAAAGAATGATGAAGCTACACTCACAGAAGAAGAGAAACGGGCCAAGCAAGAGGCAGAGAAGAGGGAACAAGAGGAGGACCGCAACAAGCGATTGAAGACAAAGGTGAACCCCACAACTCACATGTACACACATTGTGAGATTCACCCCAGTATGATTCTCGGTATCTGTGCCAGTATCATTCCTTTCCCCGATCACAACCAGGTATGTATGTCCTATGACCATGCATGGGCTCAACTAACAGCAATAGTCTCCTCGTAATACCTACCAATCTGCTATGGGCAAA
>Fusarium sp. PH22-1165
AGCGACTTGATTTGGCGGGCCCTCTACTGGCGAAGCTCTTCCGTGGTATCATTCGAAGGATAAACACTGAGCTCTCTAACTACCTCAAGCGATGCGTTGAGAGCAACCGAAACTTCAACCTGACTGTCGCTATCAAGCCATCAACCCTTTCCAACGGTCTCAAGTACTCTTTGGCCACTGGTAACTGGGGTGACCAGAAGAAGGCGGCAAGCTCGACAGCCGGTGTCTCTCAGGTGTTGAACAGATATACCTTTGCTTCTACTCTTTCACATTTGCGTCGAACCAATACTCCCATCGGACGAGATGGTAAATTGGCCAAGCCTCGACAGCTTCACAACACTCACTGGGGTTTGGTGTGTCCTGCCGAAACACCCGAGGGTCAAGCTTGTGGTCTGGTCAAAAACTTGTCTCTGATGTGTTACGTCAGTGTCGGCTCTCCGGCCGATCCTCTGATTGAATTCATGATCAACAGAGGCATGGAAGTCGTTGAGGAGTACGAGCCGACAAGATACCCCCACGCTACAAAGATTTTCGTCAACGGTAGCTGGGTTGGTGTTCATGCCGACCCCAAGCATCTCGTGAATCAGGTCTTGGACACAAGACGAAAGTCTTACGTGCAGTTCGAAGTATCACTTGTTCGTGATATCCGAGACCGTGAATTCAAGATTTTCTCAGACGCTGGCCGTGTCATGAGACCCGTCTTTACAGTTCACCAGGAGGATGACTATGAGAACAACATCACCAAGGGACAACTAGTGTTGACAAAGGACCATGTCAATAGGCTAGCCCAAGAGCAGGCAGAGCCTCCTGCCAACCCAGCGGACAAGTTTGGATGGGATGGCTTGATCCGCGAAGGAGCTGTCGAATATCTCGATGCTGAGGAAGAAGAGACAGCCATGATTTGCATGACGCCAGAGGATCTCGAACTTTACCGTGAGCAAAAGAATGATGAAGCTACACTCACAGAAGAAGAGAAACGGGCCAAGCAAGAGGCAGAGAAGAGGGAACAAGAGGAGGACCGCAACAAGCGATTGAAGACAAAGGTGAACCCCACAACTCACATGTACACACATTGTGAGATTCACCCCAGTATGATTCTCGGTATCTGTGCCAGTATCATTCCTTTCCCCGATCACAACCAGGTATGTATGTCCTATGACCATGCATGGGCTCAACTAACAGCAATAGTCTCCTCGTAATACCTACCAATCTGCTATGGGCAAACAAGCCATGGGA
>Fusarium sp. PH22-1166
AAGAAGCGACTTGATTTGGCGGGCCCTCTACTGGCGAAGCTCTTCCGTGGTATCATTCGAAGGATAAACACTGAGCTCTCTAACTACCTCAAGCGATGTGTTGAGAGCAACCGAAACTTCAACCTGACTGTCGCTATCAAGCCATCAACCCTTTCCAACGGTCTCAAGTACTCTTTGGCCACTGGTAACTGGGGTGACCAGAAGAAGGCGGCAAGCTCGACAGCCGGTGTCTCTCAGGTGTTGAACAGATATACCTTTGCTTCTACTCTTTCACATTTGCGTCGAACCAATACTCCCATCGGACGAGATGGTAAATTGGCCAAGCCTCGACAACTTCACAACACTCACTGGGGTTTGGTGTGTCCTGCCGAAACACCCGAGGGTCAAGCTTGTGGTCTGGTCAAAAACTTGTCTCTGATGTGTTACGTCAGTGTTGGCTCTCCGGCCGATCCTCTGATTGAATTCATGATCAACAGAGGCATGGAAGTCGTTGAGGAGTACGAGCCGACAAGATACCCCCACGCTACAAAGATTTTCGTCAACGGTAGCTGGGTTGGTGTTCATGCCGACCCCAAGCATCTCGTGAATCAGGTCTTGGACACAAGGCGAAAGTCTTACGTGCAGTTCGAAGTATCACTTGTTCGTGATATCCGAGACCGTGAATTCAAGATTTTCTCAGACGCTGGCCGTGTCATGAGACCCGTCTTTACTGTTCATCAGGAGGATGACTATGAGAACAACATCACCAAGGGACAACTAGTGTTGACAAAGGACCATGTCAATAGGCTAGCCCAAGAGCAGGCAGAGCCTCCTGCCAACCCAGCGGACAAGTTTGGATGGGATGGCTTGATCCGCGAAGGAGCTGTCGAGTATCTCGATGCTGAGGAAGAAGAGACAGCCATGATTTGCATGACGCCAGAGGATCTCGAACTTTACCGTGAGCAAAAGAATGATGAAGCTACACTCACAGAAGAAGAGAAACGGGCCAAGCAAGAGGCAGAGAAGAGGGAACAAGAGGAGGACCGCAACAAGCGATTGAAGACAAAGGTGAACCCCACAACTCACATGTACACACATTGTGAGATTCACCCCAGTATGATTCTCGGTATCTGTGCCAGTATCATTCCTTTCCCCGATCACAACCAGGTATGTATGTCCTATGACCATGCATGGGCTCAACTAACAGCAATAGTCTCCTCGTAATACCTACCAATCTGCTATGGGCAAACAAGCCATGGGA
>Fusarium sp. 2718M
CCCATGGCTTGTTTACCCATAGCAGATTGGTAGGTATTACGAGGAGACTATTGCTGTTAGTTGAGCCCATGCATGGTCATAGGACATACATACCTGGTTGTGATCGGGGAAAGGAATGATACTGGCACAGATACCGAGAATCATACTGGGGTGAATCTCACAATGTGTGTACATGTGAGTTGTGGGGTTCACCTTTGTCTTCAATCGCTTGTTGCGGTCCTCCTCTTGTTCCCTCTTCTCTGCCTCTTGCTTGGCCCGTTTCTCTTCTTCTGTGAGTGTAGCTTCATCATTCTTTTGCTCACGGTAAAGTTCGAGATCCTCTGGCGTCATGCAAATCATGGCTGTCTCTTCTTCCTCAGCATCGAGATATTCGACAGCTCCTTCGCGGATCAAGCCATCCCATCCAAACTTGTCCGCTGGGTTGGCAGGAGGCTCTGCCTGCTCTTGGGCTAGCCTATTGACATGGTCCTTTGTCAACACTAGTTGTCCCTTGGTGATGTTGTTCTCATAGTCATCCTCCTGGTGAACTGTAAAGACGGGTCTCATGACACGGCCAGCGTCTGAGAAAATCTTGAATTCACGGTCTCGGATATCACGAACAAGTGATACTTCGAACTGCACGTAAGACTTTCGTCTTGTGTCCAAGACCTGATTCACGAGATGCTTGGGGTCGGCATGAACACCAACCCAGCTACCGTTGACGAAAATCTTTGTAGCGTGGGGGTATCTTGTCGGCTCGTACTCCTCAACGACTTCCATGCCTCTGTTGATCATGAATTCAATCAGAGGATCGGCCGGAGAGCCGACACTGACGTAACACATCAGAGACAAGTTTTTGACCAGACCACAAGCTTGACCCTCGGGTGTTTCGGCAGGACACACCAAACCCCAGTGAGTGTTGTGAAGCTGTCGAGGCTTGGCCAATTTACCATCTCGTCCGATGGGAGTATTGGTTCGACGCAAATGTGAAAGAGTAGAAGCAAAGGTATATCTGTTCAACACCTGAGAGACACCGGCTGTCGAGCTTGCCGCCTTCTTCTGGTCACCCCAGTTACCAGTGGCCAAAGAGTACTTGAGACCGTTGGAAAGGGTTGATGGCTTGATAGCGACAGTCAGGTTGAAGTTTCGGTTGCTCTCAACGCATCGCTTGAGGTAGTTAGAGAGCTCAGTGTTTATCCTTCGAATGATACCACGGAAGAGCTTCGCCAGTAGAGGGCCCGCCAAATC
>Fusarium sp. PH22-1168
GAAGCGACTTGATTTGGCGGGCCCTCTACTGGCGAAGCTCTTCCGTGGTATCATTCGAAGGATAAACACTGAGCTCTCTAACTACCTCAAGCGATGTGTTGAGAGCAACCGAAACTTCAACCTGACTGTCGCTATCAAGCCATCAACCCTTTCCAACGGTCTCAAGTACTCTTTGGCCACTGGTAACTGGGGTGACCAGAAGAAGGCGGCAAGCTCGACAGCCGGTGTCTCTCAGGTGTTGAACAGATATACCTTTGCTTCTACTCTTTCACATTTGCGTCGAACCAATACTCCCATCGGACGAGATGGTAAATTGGCCAAGCCTCGACAGCTTCACAACACTCACTGGGGTTTGGTGTGTCCTGCCGAAACACCTGAGGGTCAAGCTTGTGGTCTGGTCAAAAACTTGTCTCTAATGTGTTACGTCAGTGTCGGCTCTCCAGCCGATCCTCTGATTGAATTCATGATCAACAGAGGCATGGAAGTCGTTGAGGAGTACGAGCCGACAAGATACCCCCACGCTACAAAGATTTTCGTCAACGGTAGCTGGGTTGGTGTTCATGCCGACCCCAAGCATCTCGTGAATCAGGTCTTGGACACAAGACGAAAGTCTTACGTGCAGTTCGAAGTATCACTTGTTCGTGATATCCGAGACCGTGAATTCAAGATTTTTTCAGACGCTGGCCGTGTCATGAGACCCGTCTTTACAGTTCATCAGGAGGATGACTATGAGAACAACATCACCAAGGGACAACTAGTGTTGACAAAGGACCATGTCAATAGGCTAGCCCAAGAACAGGCAGAGCCTCCTGCCAACCCAGCGGACAAGTTTGGATGGGATGGCTTGATCCGCGAAGGAGCTGTCGAGTATCTCGATGCTGAGGAAGAAGAGACAGCCATGATTTGCATGACGCCAGAGGATCTCGAACTTTACCGTGAGCAAAAGAATGATGAAGCTACACTCACAGAAGAAGAGAAACGGGCCAAGCAAGAGGCAGAGAAGAGAGAACAAGAGGAGGACCGCAACAAGCGATTGAAGACAAAGGTGAACCCCACAACTCACATGTACACACATTGTGAGATTCACCCCAGTATGATTCTCGGTATCTGTGCCAGTATCATTCCTTTCCCCGATCACAACCAGGTATGTATGTCCTATGACCATGGATAGGCTCAACTAACAGCAATAGTCTCCTCGTAATACCTACCAATCTGCTATGG
>Fusarium sp. PH22-1169
AAGAAGCGACTTGATTTGGCGGGCCCTCTACTGGCGAAGCTCTTCCGTGGTATCATTCGAAGGATAAACACTGAGCTCTCTAACTACCTCAAGCGATGTGTTGAGAGCAACCGAAACTTCAACCTGACTGTCGCTATCAAGCCATCAACCCTTTCCAACGGTCTCAAGTACTCTTTGGCCACTGGTAACTGGGGTGACCAGAAGAAGGCGGCAAGCTCGACAGCCGGTGTCTCTCAGGTGTTGAACAGATATACCTTTGCTTCTACTCTTTCACATTTGCGTCGAACCAATACTCCCATCGGACGAGATGGTAAATTGGCCAAGCCTCGACAGCTTCACAACACTCACTGGGGTTTGGTGTGTCCTGCCGAAACACCCGAGGGTCAAGCTTGTGGTCTGGTCAAAAACTTGTCTCTGATGTGTTACGTCAGTGTTGGCTCTCCGGCCGATCCTCTGATTGAATTCATGATCAACAGAGGCATGGAAGTCGTTGAGGAGTACGAGCCGACAAGATACCCCCACGCTACAAAGATTTTCGTCAACGGTAGCTGGGTTGGTGTTCATGCCGACCCCAAGCATCTCGTGAATCAGGTCTTGGACACAAGGCGAAAGTCTTACGTGCAGTTCGAAGTATCACTTGTTCGTGATATCCGAGACCGTGAATTCAAGATTTTCTCAGACGCTGGCCGTGTCATGAGACCCGTCTTTACAGTTCATCAGGAGGATGACTATGAGAACAACATCACCAAGGGACAACTAGTGTTGACAAAGGACCATGTCAATAGGCTAGCCCAAGAGCAGGCAGAGCCTCCTGCCAACCCAGCGGACAAGTTTGGATGGGATGGCTTGATCCGCGAAGGAGCTGTCGAGTATCTCGATGCTGAGGAAGAAGAGACAGCCATGATTTGCATGACGCCAGAGGATCTCGAACTTTACCGTGAGCAAAAGAATGATGAAGCTACACTCACAGAAGAAGAGAAACGGGCCAAGCAAGAGGCAGAGAAGAGGGAACAAGAGGAGGACCGCAACAAGCGATTGAAGACAAAGGTGAACCCCACAACTCACATGTACACACATTGTGAGATTCACCCCAGTATGATTCTCGGTATCTGTGCCAGTATCATTCCTTTCCCCGATCACAACCAGGTATGTATGTCCTATGACCATGCATGGGCTCAACTAACAGCAATAGTCTCCTCGTAATACCTACCAATCTGCTATG
>Fusarium sp. PH22-1069
AAAGAAGCGACTTGATTTGGCGGGCCCTCTACTGGCGAAGCTCTTCCGTGGTATCATTCGAAGGATAAACACTGAGCTCTCTAACTACCTCAAGCGATGTGTTGAGAGCAACCGAAACTTCAACCTGACTGTCGCTATCAAGCCATCAACCCTTTCCAACGGTCTCAAGTACTCTTTGGCCACTGGTAACTGGGGTGACCAGAAGAAGGCGGCAAGCTCGACAGCCGGTGTCTCTCAGGTGTTGAACAGATATACCTTTGCTTCTACTCTTTCACATTTGCGTCGAACCAATACTCCCATCGGACGAGATGGTAAATTGGCCAAGCCTCGACAGCTTCACAACACTCACTGGGGTTTGGTGTGTCCTGCCGAAACACCCGAGGGTCAAGCTTGTGGTCTGGTCAAAAACTTGTCTCTGATGTGTTACGTCAGTGTTGGCTCTCCGGCCGATCCTCTGATTGAATTCATGATCAACAGAGGCATGGAAGTCGTTGAGGAGTACGAGCCGACAAGATACCCCCACGCTACAAAGATTTTCGTCAACGGTAGCTGGGTTGGTGTTCATGCCGACCCCAAGCATCTCGTGAATCAGGTCTTGGACACAAGGCGAAAGTCTTACGTGCAGTTCGAAGTATCACTTGTTCGTGATATCCGAGACCGTGAATTCAAGATTTTCTCAGACGCTGGCCGTGTCATGAGACCCGTCTTTACAGTTCATCAGGAGGATGACTATGAGAACAACATCACCAAGGGACAACTAGTGTTGACAAAGGACCATGTCAATAGGCTAGCCCAAGAGCAGGCAGAGCCTCCTGCCAACCCAGCGGACAAGTTTGGATGGGATGGCTTGATCCGCGAAGGAGCTGTCGAGTATCTCGATGCTGAGGAAGAAGAGACAGCCATGATTTGCATGACGCCAGAGGATCTCGAACTTTACCGTGAGCAAAAGAATGATGAAGCTACACTCACAGAAGAAGAGAAACGGGCCAAGCAAGAGGCAGAGAAGAGGGAACAAGAGGAGGACCGCAACAAGCGATTGAAGACAAAGGTGAACCCCACAACTCACATGTACACACATTGTGAGATTCACCCCAGTATGATTCTCGGTATCTGTGCCAGTATCATTCCTTTCCCCGATCACAACCAGGTATGTATGTCCTATGACCATGCATGGGCTCAACTAACAGCAATAGTCTCCTCGTAATACCTACCAATCTGCTATGGGCAAACAAGC
