# Supplementary material for: Specific PCR primer designed from genome data for rapid detection of Fusarium oxysporum f. sp. cubense tropical race 4 in the Cavendish banana
Source: PLoS One. 2024 Dec 2;19(12):e0313358. doi: 10.1371/journal.pone.0313358 (PMC11611109; doi:10.1371/journal.pone.0313358)
Supplement: S2 Dataset — (ZIP) [file pone.0313358.s009.zip › S2 Dataset/tub.txt]

>F. callistephi CBS187.53T 
AGTACCTCTCTTTTTAAGTTCGTGTTGTGCTGTTGCACGCGTAGAGTTTATCATGCCCCTGATTCTACCCCGCTGGGCGGTGGCAGATCAATGACAATGCAAGATAGCCACCAGCTTTACCATACGCTCCGTCAAGACAAGAAGCTAATCAGATCTCCTTTATACAATAGGTTCACCTCCAGACCGGTCAGTGCGTAAGTGCTCATTGCTTCAGAAACGTCGCATGCGGGGGATGCTCACAATGTTTATCAGGGTAACCAAATCGGTGCTGCTTTCTGGCAAACCATCTCTGGCGAGCACGGCCTCGACAGCAATGGTGTCTACAACGGTACCTCCGAGCTCCAGCTCGAGCGCATGAGTGTCTACTTCAACGAGGTATGCATTAACAGTCAATGTCAAGAATTCCCAAGCTCACACAACTAGGCCTCTGGCAACAAGTATGTTCCCCGAGCCGTCCTCGTCGATCTTGAGCCTGGTACCATGGACGCCGTCCGTGCTGGTCCCTTCGGTCAGCTCTTCCGTCCCGACAACTTCGTTTTCGGTCAGTCCGGTGCTGGAAACAACTGGGCCAAGG
>F. callistephi CBS115423  
AGTACCTCTCTTTTTAAGTTCGTGTTGTGCTGTTGCACGCGTTGAGTTTATCATGCCCCTGATTCTACCCCGCTGGGCGGTGGCAGATCAATGACAATGCAAGATAGCCACCAGCTTTACCATACGCCCTGTCAAGACAAGAAGCTAATCAGATCTCTTTTCTACAATAGGTTCACCTCCAGACCGGTCAGTGCGTAAGTGCTCATTGCTTCATCAACGTCGCATGCGGGGGATGCTCACAATGTTTATCAGGGTAACCAAATCGGTGCTGCTTTCTGGCAAACCATCTCGGGAGAGCACGGCCTCGACAGCAATGGTGTCTACAACGGTACCTCCAAGCTCCAGCTCGAGCGCATGAGTGTCTACTTCAACGAGGTATGCATTAACAGTCAATGTCAAGAATTCCCAAGCTCACACAACTAGGCCTCCGGCAACAAGTATGTTCCCCGAGCCGTCCTCGTCGATCTTGAGCCTGGTACCATGGACGCCGTCCGTGCTGGTCCCTTCGGCCAGCTCTTCCGTCCCGACAACTTCATTTTCGGTCAGTCCGGTGCTGGAAACAACTGGGCCAAGG
>F. carminascens CBS144739  
AGTACCTCTCTTTTTAAGTTCGTGTTGTGCTGTTGCACGCGTTGAGTTTATCATGCCCCTGATTCTACCCCGCTGGGCGGTGGCAGCTCAACGACAATGCACGATAGCTACCAGCTTTACCATACCTTCTGTCAAGACAAGAAGCTAATCAGATCTCTTCTCTACAATAGGTTCACCTCCAGACCGGTCAGTGCGTAAGTGCTCATCGCTTCCTCAACGTCGCATGCGGGGGATGCTCACAATGTTTATCAGGGTAACCAAATCGGTGCTGCTTTCTGGCAAACCATCTCTGGCGAGCACGGCCTCGACAGCAATGGTGTCTACAACGGTACCTCCGAGCTCCAGCTCGAGCGCATGAGTGTCTACTTCAACGAGGTATGCATTAACAGTCAATGTCAAGAATTCCCAAGCTCACACAACTAGGCCTCTGGCAACAAGTATGTTCCCCGAGCCGTCCTCGTCGATCTTGAGCCTGGTACCATGGACGCCGTCCGTGCTGGTCCCTTCGGTCAGCTCTTCCGTCCCGACAACTTCGTTTTCGGCCAGTCCGGTGCTGGAAACAACTGGGCCAAGG
>F. carminascens CBS144740  
AGTACCTCTCTTTTTAAGTTCGTGTTGTGCTGTTGCACGCGTTGAGTTTATCATGCCCCTGATTCTACCCCGCTGGGCGGTGGCAGCTCAACGACAATGCACGATAGCTACCAGCTTTACCATACCTTCTGTCAAGACAAGAAGCTAATCAGATCTCTTCTCTACAATAGGTTCACCTCCAGACCGGTCAGTGCGTAAGTGCTCATCGCTTCCTCAACATCGCATGCGGGGGATGCTCACAATGTTTATCAGGGTAACCAAATCGGTGCTGCTTTCTGGCAAACCATCTCTGGCGAGCACGGCCTCGACAGCAATGGTGTCTACAACGGTACCTCCGAGCTCCAGCTCGAGCGCATGAGTGTCTACTTCAACGAGGTATGCATTAACAGTCAATGTCAAGAATTCCCAAGCTCACACAACTAGGCCTCTGGCAACAAGTATGTTCCCCGAGCCGTCCTCGTCGATCTTGAGCCTGGTACCATGGACGCCGTCCGTGCTGGTCCCTTCGGTCAGCTCTTCCGTCCCGACAACTTCGTTTTCGGCCAGTCCGGTGCTGGAAACAACTGGGCCAAGG
>F. carminascens CBS144741  
AGTACCTCTCTTTTTAAGTTCGTGTTGTGCTGTTGCACGCGTTGAGTTTATCATGCCCCTGATTCTACCCCGCTGGGCGGTGGCAGCTCAACGACAATGCACGATAGCTACCAGCTTTACCATACCTTCTGTCAAGACAAGAAGCTAATCAGATCTCTTCTCTACAATAGGTTCACCTCCAGACCGGTCAGTGCGTAAGTGCTCATCGCTTCCTCAACATCGCATGCGGGGGATGCTCACAATGTTTATCAGGGTAACCAAATCGGTGCTGCTTTCTGGCAAACCATCTCTGGCGAGCACGGCCTCGACAGCAATGGTGTCTACAACGGTACCTCCAAGCTCCAGCTCGAGCGCATGAGTGTCTACTTCAACGAGGTATGCATTAACAGTCAATGTCAAGAATTCCCAAGCTCACACAACTAGGCCTCCGGCAACAAGTATGTTCCCCGAGCCGTCCTCGTCGATCTTGAGCCTGGTACCATGGACGCCGTCCGTGCTGGTCCCTTCGGTCAGCTCTTCCGTCCCGACAACTTCGTTTTCGGCCAGTCCGGTGCTGGAAACAACTGGGCCAAGG
>F. contaminatum CBS111552  
AGTACCTCTCTTTTTAAGTTCGTGTTGTGCTGTTGCACGCGTTGAGTTTATCATGCCCCTGATTCTACCCCGCTGGGCGGTGGCAGCTCAACGACAATGCACGATAGCTACCAGCTTTACCATACCTTCTGTCAAGACAAGAAGCTAATCAGATCTCTTCTCTACAATAGGTTCACCTCCAGACCGGTCAGTGCGTAAGTGCTCATCGCTTCCTCAACGTCGCATGCAGGGGATGCTCACAATGTTTATCAGGGTAACCAAATCGGTGCTGCTTTCTGGCAAACCATCTCTGGCGAGCACGGCCTCGACAGCAATGGCGTCTACAACGGTACCTCCGAGCTCCAGCTCGAGCGCATGAGTGTCTACTTCAACGAGGTATGCATTAACAGTCAATGTCAAGAATTCCCAAGCTCACACAACTAGGCCTCTGGCAACAAGTATGTTCCCCGAGCCGTCCTCGTCGATCTTGAGCCTGGTACCATGGACGCCGTCCGTGCTGGTCCCTTCGGTCAGCTCTTCCGTCCCGACAACTTCGTTTTCGGTCAGTCCGGTGCTGGAAACAACTGGGCCAAGG
>F. contaminatum CBS114899T 
AGTACCTCTCTTTTTAAGTTCGTGTTGTGCTGTTGCACGCGTTGAGTTTATCATGCCCCTGATTCTACCCCGCTGGGCGGTGGCAGCTCAACGACAATGCACGATAGCTACCAGCTTTACCATACCTTCTGTCAAGACAAGAAGCTAATCAGATCTCTTCTCTACAATAGGTTCACCTCCAGACCGGTCAGTGCGTAAGTGCTCATCGCTTCCTCAACGTCGCATGCAGGGGATGCTCACAATGTTTATCAGGGTAACCAAATCGGTGCTGCTTTCTGGCAAACCATCTCTGGCGAGCACGGCCTCGACAGCAATGGCGTCTACAACGGTACCTCCGAGCTCCAGCTCGAGCGCATGAGTGTCTACTTCAACGAGGTATGCATTAACAGTCAATGTCAAGAATTCCCAAGCTCACACAACTAGGCCTCTGGCAACAAGTATGTTCCCCGAGCCGTCCTCGTCGATCTTGAGCCTGGTACCATGGACGCCGTCCGTGCTGGTCCCTTCGGTCAGCTCTTCCGTCCCGACAACTTCGTTTTCGGTCAGTCCGGTGCTGGAAACAACTGGGCCAAGG
>F. contaminatum CBS117461  
AGTACCTCTCTTTTTAAGTTCGTGTTGTGCTGTTGCACGCGTTGAGTTTATCATGCCCCTGATTCTACCCCGCTGGGCGGTGGCAGCTCAACGACAATGCACGATAGCTACCAGCTTTACCATACCTTCTGTCAAGACAAGAAGCTAATCAGATCTCTTCTCTACAATAGGTTCACCTCCAGACCGGTCAGTGCGTAAGTGCTCATCGCTTCCTCAACGTCGCATGCAGGGGATGCTCACAATGTTTATCAGGGTAACCAAATCGGTGCTGCTTTCTGGCAAACCATCTCTGGCGAGCACGGCCTCGACAGCAATGGCGTCTACAACGGTACCTCCGAGCTCCAGCTCGAGCGCATGAGTGTCTACTTCAACGAGGTATGCATTAACAGTCAATGTCAAGAATTCCCAAGCTCACACAACTAGGCCTCTGGCAACAAGTATGTTCCCCGAGCCGTCCTCGTCGATCTTGAGCCTGGTACCATGGACGCCGTCCGTGCTGGTCCCTTCGGTCAGCTCTTCCGTCCCGACAACTTCGTTTTCGGTCAGTCCGGTGCTGGAAACAACTGGGCCAAGG
>F. cugenangense CBS620.72  
GAGTTTATCATCCCCCGAATTTTCCCCCACTGGCCGGTGGCAGCTCAATGACAATGCACGAAAGCTACCAGCTTTACCATACCTTGTGTCAAGACAAGAAGGTAATCAGATCTTTTCTTTTCAATAGGTTCACCTCCAGACCGGTCAGTGCGTAAGTGCTCATGGCTTCCTCAACGTGCAGTGCGGGGGATGCTCACAATGTTTATCAGGGTAACCAAATCGGTGCTGCTTTCTGGCAAACCATCTCTGGCGAGCACGGCCTCGACAGCAATGGTGTCTACAACGGTACCTCCGAGCTCCAGCTCGAGCGCATGAGTGTCTACTTCAACGAGGTATGCATTAACAGTCAATGTCAAGAATTCCCAAGCTCACACAACTAGGCCTCTGGCAACAAGTATGTTCCCCGAGCCGTCCTCGTCGATCTTGAGCCTGGTACCATGGACGCCGTCCGTGCTGGTCCCTTCGGTCAGCTCTTCCGTCCCGACAACTTCGTTTTCGGTCAGTCCGGTGCTGGAAACAATTGGGCCAAGG
>F. cugenangense CBS130304  
AGTACCTCTCTTTTTAAGTTCGTGTTGTGCTGTTGCACGCGTAGAGTTTATCATGCCCCTGATTCTACCCCGCTGGGCGGTGGCAGCTCAACGACAATGCACGATAGCTACCAGCTTTACCATACCTTCTGTCAAGACAAGAAGCTAATCAGATCTCTTCTCTACAATAGGTTCACCTCCAGACCGGTCAGTGCGTAAGTGCTCATCGCTTCCTCAACGTCGCATGCGGGGGATGCTCACAATGTTTATCAGGGTAACCAAATCGGTGCTGCTTTCTGGCAAACCATCTCTGGCGAGCACGGCCTCGACAGCAATGGTGTCTACAACGGTACCTCCGAGCTCCAGCTCGAGCGCATGAGTGTCTACTTCAACGAGGTATGCATTAACAGTCAATGTCAAGAATTCCCAAGCTCACACAACTAGGCCTCTGGCAACAAGTATGTTCCCCGAGCCGTCCTCGTCGATCTTGAGCCTGGTACCATGGACGCCGTCCGTGCTGGTCCCTTCGGTCAGCTCTTCCGTCCCGACAACTTCGTTTTCGGTCAGTCCGGTGCTGGAAACAACTGGGCCAAGG
>F. cugenangense CBS130308  
AGTACCTCTCTTTTTAAGTTCGTGTTGTGCTGTTGCACGCGTAGAGTTTATCATGCCCCTGATTCTACCCCGCTGGGCGGTGGCAGCTCAACGACAATGCACGATAGCTACCAGCTTTACCACACCTTCTGTCAAGACAAGAAGCTAATCAGATCTCTTCTCTACAATAGGTTCACCTCCAGACCGGTCAGTGCGTAAGTGCTCATCGCTTCCTCAACGTCGCATGCGGGGGATGCTCACAATGTTTATCAGGGTAACCAAATCGGTGCTGCTTTCTGGCAAACCATCTCTGGCGAGCACGGCCTCGACAGCAATGGTGTCTACAACGGTACCTCCGAGCTCCAGCTCGAGCGCATGAGTGTCTACTTCAACGAGGTATGCATTAACAGTCAATGTCAAGAATTCCCAAGCTCACACAACTAGGCCTCTGGCAACAAGTATGTTCCCCGAGCCGTCCTCGTTGATCTTGAGCCTGGTACCATGGACGCCGTCCGTGCTGGTCCCTTCGGTCAGCTCTTCCGTCCCGACAACTTCGTTTTCGGTCAGTCCGGTGCTGGAAACAACTGGGCCAAGG
>F. curvatum CBS247.61  
TGTTGTGCTGTTGCACGTGTTGAGTTTATCATGCCCCTGATTCTACCCCGCTGGGCGGTGGCAGCTCAATGACAATGCACGATAGCTACCAGCTTTACCATACCTTCTGTCAAGACAAGAAGCTAATCAGATCTCTTCTCTACAATAGGTTCACCTCCAGACCGGTCAGTGCGTAAGTGCTCATCGCTTCCTCAACGTCGCATGCGGGGGATGCTCACAATGTTTATCAGGGTAACCAAATCGGTGCTGCTTTCTGGCAAACCATCTCTGGCGAGCACGGCCTCGACAGCAATGGTGTCTACAACGGTACCTCCGAGCTCCAGCTCGAGCGCATGAGTGTCTACTTCAACGAGGTATGCATTAACAGTCAATGCCAAGAATTCCCAAGCTCACACAACTAGGCCTCTGGCAACAAGTATGTTCCCCGAGCCGTCCTCGTTGATCTTGAGCCTGGTACCATGGACGCCGTCCGTGCTGGTCCCTTCGGTCAGCTCTTCCGTCCCGACAACTTCGTTTTCTGTCAGTCCGGTGCTGGAAACAACTGGGCCAAGG
>F. curvatum CBS238.94  
AGTACCTCTCTTTTTAAGTTCTTGTTGTGCTGTTGCACGCGTTGAGTTTATCATGCCCCTGATTCTACCCCGCTGGGCGGTGGCAGCTCAACGACAATGCACGATAGCTACCAGCTTTACCATACCTTCTGTCAAGACAAGAAGCTAATCAGATCTCTTCTCTACAATAGGTTCACCTCCAGACCGGTCAGTGCGTAAGTGCTCATCGCTTCCTCAACGTCGCATGCGGGGGATGCTCACAATGTTTATCAGGGTAACCAAATCGGTGCTGCTTTCTGGCAAACCATCTCTGGCGAGCACGGCCTCGACAGCAATGGTGTCTACAACGGTACCTCCGAGCTCCAGCTCGAGCGCATGAGTGTCTACTTCAACGAGGTATGCATTAACAGTCAATGTCAAGAATTCCCAAGCTCACACAACTAGGCCTCTGGCAACAAGTATGTTCCCCGAGCCGTCCTCGTCGATCTTGAGCCTGGTACCATGGACGCCGTCCGTGCTGGTCCCTTCGGTCAGCTCTTCCGTCCCGACAACTTCGTTTTCGGTCAGTCCGGTGCTGGAAACAACTGGGCCAAGG
>F. curvatum CBS141.95  
AGTACCTCTCTTTTTAAGTTCGTGTTGTGCTGTTGCACGCGTTGAGTTTATCATGCCCCTGATTCTACCCCGCTGGGCGGTGGCAGCTCAACGACAATGCACGATAGCTACCAGCTTTACCATACCTTCTGTCAAGACAAGAAGCTAATCAGATCTCTTCTCTACAATAGGTTCACCTCCAGACCGGTCAGTGCGTAAGTGCTCATCGCTTCCTCAACGTCGCATGCGGGGGATGCTCACAATGTTTATCAGGGTAACCAAATCGGTGCTGCTTTCTGGCAAACCATCTCTGGCGAGCACGGCCTCGACAGCAATGGTGTCTACAACGGTACCTCCGAGCTCCAGCTCGAGCGCATGAGTGTCTACTTCAACGAGGTATGCATTAACAGTCAATGTCAAGAATTCCCAAGCTCACACAACTAGGCCTCTGGCAACAAGTATGTTCCCCGAGCCGTCCTCGTCGATCTTGAGCCTGGTACCATGGACGCCGTCCGTGCTGGTCCCTTCGGTCAGCTCTTCCGTCCCGACAACTTCGTTTTCGGTCAGTCCGGTGCTGGAAACAACTGGGCCAAGG
>F. duoseptatum CBS102026  
AGTACCTCTCTTTTTAAGTTCGTGTTGTGCTGTTGCACGCGTTGAGTTTATCATGCCCCTGATTCTACCCCGCTGGGCGGTGGCAGCTCAACGACAATGCACGATAGCTACCAGCTTTACCATACCTTCTGTCAAGACAAGAAGCTAATCAGATCTCTTCTCTACAATAGGTTCACCTCCAGACCGGTCAGTGCGTAAGTGCTCATCGCTTCCTCAACGTCGCATGCGGGGGATGCTCACAATGTTTATCAGGGTAACCAAATCGGTGCTGCTTTCTGGCAAACCATCTCTGGCGAGCACGGCCTCGACAGCAATGGTGTCTACAACGGTACCTCCGAGCTCCAGCTCGAGCGCATGAGTGTCTACTTCAACGAGGTATGCATTAACAGTCAATGTCAAGAATTCCCAAGCTCACACAACTAGGCCTCTGGCAACAAGTATGTTCCCCGAGCCGTCCTCGTCGATCTTGAGCCTGGTACCATGGACGCCGTCCGTGCTGGTCCCTTCGGTCAGCTCTTCCGTCCCGACAACTTCGTTTTCGGTCAGTCCGGTGCTGGAAACAACTGGGCCAAGG
>F. elaeidis CBS217.49  
AGTACCTCTCTTTTTAAGTTCGTGTTGTGCTGTTGCACGCGTAGAGTTTATCATGCCCCTGATTCTACCCCGCTGGGCGGTGGCAGCTCAACGACAATGCACGATAGCTACCAGCTTTACCATACCTTCTGTCAAGACAAGAAGCTAATCAGATCTCTTCTCTACAATAGGTTCACCTCCAGACCGGTCAGTGCGTAAGTGCTCATCGCTTCCTCAACGTCGCATGCGGGGGATGCTCACAATGTTTATCAGGGTAACCAAATCGGTGCTGCTTTCTGGCAAACCATCTCTGGCGAGCACGGCCTCGACAGCAATGGTGTCTACAACGGTACCTCCGAGCTCCAGCTCGAGCGCATGAGTGTCTACTTCAACGAGGTATGCATTAACAGTCAATGTCAAGAATTCCCAAGCTCACACAACTAGGCCTCTGGCAACAAGTATGTTCCCCGAGCCGTCCTCGTCGATCTTGAGCCTGGTACCATGGACGCCGTCCGTGCTGGTCCCTTCGGTCAGCTCTTCCGTCCCGACAACTTCGTTTTCGGTCAGTCCGGTGCTGGAAACAACTGGGCCAAGG
>F. elaeidis CBS218.49  
AGTACCTCTCTTTTTAAGTTCGTGTTGTGCTGTTGCACGCGTAGAGTTTATCATGCCCCTGATTCTACCCCGCTGGGCGGTGGCAGCTCAACGACAATGCACGATAGCTACCAGCTTTACCATACCTTCTGTCAAGACAAGAAGCTAATCAGATCTCTTCTCTACAATAGGTTCACCTCCAGACCGGTCAGTGCGTAAGTGCTCATCGCTTCCTCAACGTCGCATGCGGGGGATGCTCACAATGTTTATCAGGGTAACCAAATCGGTGCTGCTTTCTGGCAAACCATCTCTGGCGAGCACGGCCTCGACAGCAATGGTGTCTACAACGGTACCTCCGAGCTCCAGCTCGAGCGCATGAGTGTCTACTTCAACGAGGTATGCATTAACAGTCAATGTCAAGAATTCCCAAGCTCACACAACTAGGCCTCTGGCAACAAGTATGTTCCCCGAGCCGTCCTCGTCGATCTTGAGCCTGGTACCATGGACGCCGTCCGTGCTGGTCCCTTCGGTCAGCTCTTCCGTCCCGACAACTTCGTTTTCGGTCAGTCCGGTGCTGGAAACAACTGGGCCAAGG
>F. elaeidis CBS255.52  
AGTACCTCTCTTTTTAAGTTCGTGTTGTGCTGTTGCACGCGTAGAGTTTATCATGCCCCTGATTCTACCCCGCTGGGCGGTGGCAGCTCAACGACAATGCACGATAGCTACCAGCTTTACCATACCTTCTGTCAAGACAAGAAGCTAATCAGATCTCTTCTCTACAATAGGTTCACCTCCAGACCGGTCAGTGCGTAAGTGCTCATCGCTTCCTCAACGTCGCATGCGGGGGATGCTCACAATGTTTATCAGGGTAACCAAATCGGTGCTGCTTTCTGGCAAACCATCTCTGGCGAGCACGGCCTCGACAGCAATGGTGTCTACAACGGTACCTCCGAGCTCCAGCTCGAGCGCATGAGTGTCTACTTCAACGAGGTATGCATTAACAGTCAATGTCAAGAATTCCCAAGCTCACACAACTAGGCCTCTGGCAACAAGTATGTTCCCCGAGCCGTCCTCGTCGATCTTGAGCCTGGTACCATGGACGCCGTCCGTGCTGGTCCCTTCGGTCAGCTCTTCCGTCCCGACAACTTCGTTTTCGGTCAGTCCGGTGCTGGAAACAACTGGGCCAAGG
>F. fabacearum CBS144742  
AGTACCTCTCTTTTTAAGTTCGTGTTGTGCTGTTGCACGCGTTGAGTTTATCATGCCCCTGATTCTACCCCGCTGGGCGGTGGCAGCTCAACGACAATGCACGATAGCTACCAGCTTTACCATACCTTCTGTCAAGACAAGAAGCTAATCAGATCTCTTCTCTACAATAGGTTCACCTCCAGACCGGTCAGTGCGTAAGTGCTCATCGCTTCCTCAACATCGCATGCGGGGGATGCTCACAATGTTTATCAGGGTAACCAAATCGGTGCTGCTTTCTGGCAAACCATCTCTGGCGAGCACGGCCTCGACAGCAATGGTGTCTACAACGGTACCTCCGAGCTCCAGCTCGAGCGCATGAGTGTCTACTTCAACGAGGTATGCATTAACAGTCAATGTCAAGAATTCCCAAGCTCACACAACTAGGCCTCTGGCAACAAGTATGTTCCCCGAGCCGTCCTCGTCGATCTTGAGCCTGGTACCATGGACGCCGTCCGTGCTGGTCCCTTCGGTCAGCTCTTCCGTCCCGACAACTTCGTTTTCGGCCAGTCCGGTGCTGGAAACAACTGGGCCAAGG
>F. fabacearum CBS144743  
AGTACCTCTCTTTTTAAGTTCGTGTTGTGCTGTTGCACGCGTTGAGTTTATCATGCCCCTGATTCTACCCCGCTGGGCGGTGGCAGCTCAACGACAATGCACGATAGCTACCAGCTTTACCATACCTTCTGTCAAGACAAGAAGCTAATCAGATCTCTTCTCTACAATAGGTTCACCTCCAGACCGGTCAGTGCGTAAGTGCTCATCGCTTCCTCAACGTCGCATGCGGGGGATGCTCACAATGTTTATCAGGGTAACCAAATCGGTGCTGCTTTCTGGCAAACCATCTCTGGCGAGCACGGCCTCGACAGCAATGGTGTCTACAACGGTACCTCCGAGCTCCAGCTCGAGCGCATGAGTGTCTACTTCAACGAGGTATGCATTAACAGTCAATGTCAAGAATTCCCAAGCTCACACAACTAGGCCTCTGGCAACAAGTATGTTCCCCGAGCCGTCCTCGTCGATCTTGAGCCTGGTACCATGGACGCCGTCCGTGCTGGTCCCTTCGGTCAGCTCTTCCGTCCCGACAACTTCGTTTTCGGCCAGTCCGGTGCTGGAAACAACTGGGCCAAGG
>F. fabacearum CBS144744  
AGTACCTCTCTTTTTAAGTTCGTGTTGTGCTGTTGCACGCGTTGAGTTTATCATGCCCCTGATTCTACCCCGCTGGGCGGTGGCAGCTCAACGACAATGCACGATAGCTACCAGCTTTACCATACCTTCTGTCAAGACAAGAAGCTAATCAGATCTCTTCTCTACAATAGGTTCACCTCCAGACCGGTCAGTGCGTAAGTGCTCATCGCTTCCTCAACGTCGCATGCGGGGGATGCTCACAATGTTTATCAGGGTAACCAAATCGGTGCTGCTTTCTGGCAAACCATCTCTGGCGAGCACGGCCTCGACAGCAATGGTGTCTACAACGGTACCTCCGAGCTCCAGCTCGAGCGCATGAGTGTCTACTTCAACGAGGTATGCATTAACAGTCAATGTCAAGAATTCCCAAGCTCACACAACTAGGCCTCTGGCAACAAGTATGTTCCCCGAGCCGTCCTCGTCGATCTTGAGCCTGGTACCATGGACGCCGTCCGTGCTGGTCCCTTCGGTCAGCTCTTCCGTCCCGACAACTTCGTTTTCGGCCAGTCCGGTGCTGGAAACAACTGGGCCAAGG
>F. foetens CBS120665  
AGTACATCTCTTTTTAAGTTCGTGTTGTGCTGTTGGACGCGTTGAGTTTATCATGCCCCTGATTCTACCCCGCTGGGCGGTGGCAGCTCAACGACAATGCACGATAGCTAGCAGCTTTACCATACCTTCTGTCAAGACAAGAAGCTAATCAGATCTCTTCTCTACAATAGGTTCACCTCCAGACCGGTCAGTGCGTAAGTGCTCATCGCTTCCTCAACGTCGCATACGGGGGATGCTCACAATGTTGATCAGGGTAACCAAATCGGTGCTGCTTTCTGGCAAACCATCTCTGGCGAGCACGGCCTCGACAGCAATGGTGTCTACAACGGTACCTCCGAGCTCCAGCTCGAGCGCATGAGTGTCTACTTCAACGAGGTATGCATTAACAGTCAATGTCAAGAATTCCCAAGCTCACACAACTAGGCCTCTGGCAACAAGTATGTTCCCCGAGCTGTCCTCGTCGATCTTGAGCCTGGTACCATGGACGCCGTCCGTGCTGGTCCCTTCGGTCAGCTCTTCCGTCCTGACAACTTCGTTTTCGGTCAGTCCGGGCCTGGAAACAACTGGGCCAAGG
>F. glycines CBS176.33  
TGCACGCGTTGAGTTTATCATGCCCCTGATTCTACCCCGCTGGGCGGTGGCAGCTCAACGACAATGCACGATAGCTACCAGCTTTACCATACCTTCTGTCAAGACAAGAAGCTAATCAGATCTCTTCTCTACAATAGGTTCACCTCCAGACCGGTCAGTGCGTAAGTGCTCATCGCTTCCTCAACGTCGCATGCGGGGGATGCTCACAATGTTTATCAGGGTAACCAAATCGGTGCTGCTTTCTGGCAAACCATCTCTGGCGAGCACGGCCTCGACAGCAATGGTGTCTACAACGGTACCTCCGAGCTCCAGCTCGAGCGCATGAGTGTCTACTTCAACGAGGTATGCATTAACAGTCAATGTCAAGAATTCCCAAGCTCACACAACTAGGCCTCTGGCAACAAGTATGTTCCCCGAGCCGTCCTCGTCGATCTTGAGCCTGGTACCATGGACGCCGTCCGTGCTGGTCCCTTCGGTCAGCTCTTCCGTCCCGACAACTTCGTTTTCGGCCAGTCCGGGCCTGGAAACAACTGGGCCAAGG
>F. glycines CBS214.49  
TTTATCTTGCCCCTGATTCTACCCCGCTGGGCGGTGGCAGCTCAACGACAATGCACGATAGCTACCAGCTTTACCATACCTTCTGTCAAGACAAGAAGCTAATCAGATCTCTTCTCTACAATAGGTTCACCTCCAGACCGGTCAGTGTGTAAGTGCTCATCGCTTCCTCAACGTCGCATGCGGGGGATGCTCACAATGTTTATCAGGGTAACCAAATCGGTGCTGCTTTCTGGCAAACCATCTCTGGCGAGCACGGCCTCGACAGCAATGGTGTCTACAACGGTACCTCCGAGCTCCAGCTCGAGCGCATGAGTGTCTACTTCAACGAGGTATGCATTAACAGTCAATGTCAAGAATTCCCAAGCTCACACAACTAGGCCTCTGGCAACAAGTATGTTCCCCGAGCCGTCCTCGTCGATCTTGAGCCTGGTACCATGGACGCCGTCCGTGCTGGTCCCTTCGGTCAGCTCTTCCGTCCCGACAACTTCGTTTTCGGCCAGTCCGGGCCTGGAAACAACTGGGCCAAGG
>F. glycines CBS200.89  
AGTACCTCTCTTTTTAAGTTCGTGTTGTGCTGTTGCACGCGTTGAGTTTATCATGCCCCTGATTCTACCCCGCTGGGCGGTGGCAGCTCAACGACAATGCACGATAGCTACCAGCTTTACCATACCTTCTGTCAAGACAAGAAGCTAATCAGATCTCTTCTCTACAATAGGTTCACCTCCAGACCGGTCAGTGCGTAAGTGCTCATCGCTTCCTCAACGTCGCATGCGGGGGATGCTCACAATGTTTATCAGGGTAACCAAATCGGTGCTGCTTTCTGGCAAACCATCTCTGGCGAGCACGGCCTCGACAGCAATGGTGTCTACAACGGTACCTCCGAGCTCCAGCTCGAGCGCATGAGTGTCTACTTCAACGAGGTATGCATTAACAGTCAATGTCAAGAATTCCCAAGCTCACACAACTAGGCCTCTGGCAACAAGTATGTTCCCCGAGCCGTCCTCGTCGATCTTGAGCCTGGTACCATGGACGCCGTCCGTGCTGGTCCCTTCGGTCAGCTCTTCCGTCCCGACAACTTCGTTTTCGGCCAGTCCGGTGCTGGAAACAACTGGGCCAAGG
>F. gossypinum CBS116611  
ATTATGCCCCTGATTCTACCCCGCTGGGCGGTGGCAGCTCAACGACAATGCAAGATAGCTACCAGCTTTACCATACCTTCTGTCAAGACAAGAAGCTAATCAGATCTTTTCTCTACAATAGGTTCACCTCCAGACCGGTCAGTGTTTAAGTGCTCATCGCTTCCTCAACGTTGCATGCGGGGGATGCTCACAATGTTTATCAGGGTAACCAAATCGGTGCTGCTTTCTGGCAAACCATCTCTGGAGAGCACGGCCTCGACAGCAATGGTGTCTACAACGGTACCTCCGAGCTCCAGCTCGAGCGCATGAGTGTCTACTTCAACGAGGTATGCATTAACAGTCAATGTCAAGAATTCCCAAGCTCACACAACTAGGCCTCTGGCAACAAGTATGTTCCCCGAGCCGTCCTCGTCGATCTTGAGCCTGGTACCATGGACGCCGTCCGTGCTGGTCCCTTCGGTCAGCTCTTCCGTCCCGACAACTTCGTTTTCGGTCAGTCCGGTGCTGGAAACAATTGGGCCAAGG
>F. gossypinum CBS116612  
TTTATTTTGCCCCTGATTCTACCCCGCTGGGCGGTGGCAGCTCAACGACAATGCAAGATAGCTACCAGCTTTACCATACCTTCTGTCAAGACAAGAAGCTAATCAGATCTCTTCTCTACAATAGGTTCACCTCCAGACCGGTCAGTGCTTAAGTGCTCATTGCTTCCTCAACGTTGCATGCGGGGGATGCTCACAATGTTTATCAGGGTAACCAAATCGGTGCTGCTTTCTGGCAAACCATCTCTGGAGAGCACGGCCTCGACAGCAATGGTGTCTACAACGGTACCTCCGAGCTCCAGCTCGAGCGCATGAGTGTCTACTTCAACGAGGTATGCATTAACAGTCAATGTCAAGAATTCCCAAGCTCACACAACTAGGCCTCTGGCAACAAGTATGTTCCCCGAGCCGTCCTCGTCGATCTTGAGCCTGGTACCATGGACGCCGTCCGTGCTGGTCCCTTCGGTCAGCTCTTCCGTCCCGACAACTTCGTTTTCGGTCAGTCCGGTGCTGGAAACAATTGGGCCAAGG
>F. gossypinum CBS116613T 
TTTATTTTGCCCCTGATTCTACCCCGCTGGGCGGTGGCAGCTCAACGACAATGCAAGATAGCTACCAGCTTTACCATACCTTCTGTCAAGACAAGAAGCTAATCAGATCTCTTCTCTACAATAGGTTCACCTCCAGACCGGTCAGTGCTTAAGTGCTCATTGCTTCCTCAACGTTGCATGCGGGGGATGCTCACAATGTTTATCAGGGTAACCAAATCGGTGCTGCTTTCTGGCAAACCATCTCTGGAGAGCACGGCCTCGACAGCAATGGTGTCTACAACGGTACCTCCGAGCTCCAGCTCGAGCGCATGAGTGTCTACTTCAACGAGGTATGCATTAACAGTCAATGTCAAGAATTCCCAAGCTCACACAACTAGGCCTCTGGCAACAAGTATGTTCCCCGAGCCGTCCTCGTCGATCTTGAGCCTGGTACCATGGACGCCGTCCGTGCTGGTCCCTTCGGTCAGCTCTTCCGTCCCGACAACTTCGTTTTCGGTCAGTCCGGTGCTGGAAACAATTGGGCCAAGG
>F. hoodiae CBS132474T 
AGTACCTCTCTTTTTAAGTTCGTGTTGTGCTGTTGCACGCGTTGAGTTTATCATGCCCCTGATTCTACCCCGCTGGGCGGTGGCAGCTCAACGACAATGCACGATAGCTACCAGCTTTACCATACCTTCTGTCAAGACAAGAAGCTAATCAGATCTCTTCTCTACAATAGGTTCACCTCCAGACCGGTCAGTGCGTAAGTGCTCATCGCTTCCTCAACGTCGCATGCGGGGGATGCTCACAATGTTTATCAGGGTAACCAAATCGGTGCTGCTTTCTGGCAAACCATCTCTGGCGAGCACGGCCTCGACAGCAATGGTGTCTACAACGGTACTTCCGAGCTCCAGCTCGAGCGCATGAGTGTCTACTTCAACGAGGTATGCATTAACAGTCAATGTCAAGAATTCCCAAGCTCACACAACTAGGCCTCTGGCAACAAGTATGTTCCCCGAGCCGTCCTCGTCGATCTTGAGCCTGGTACCATGGACGCCGTCCGTGCTGGTCCCTTCGGTCAGCTCTTCCGTCCCGACAACTTCGTTTTCGGTCAGTCCGGTGCGGGAAACAACTGGGCCAAGG
>F. hoodiae CBS132476  
AGTACCTCTCTTTTTAAGTTCGTGTTGTGCTGTTGCACGCGTTGAGTTTATCATGCCCCTGATTCTACCCCGCTGGGCGGTGGCAGCTCAACGACAATGCACGATAGCTACCAGCTTTACCATACCTTCTGTCAAGACAAGAAGCTAATCAGATCTCTTCTCTACAATAGGTTCACCTCCAGACCGGTCAGTGCGTAAGTGCTCATCGCTTCCTCAACGTCGCATGCGGGGGATGCTCACAATGTTTATCAGGGTAACCAAATCGGTGCTGCTTTCTGGCAAACCATCTCTGGCGAGCACGGCCTCGACAGCAATGGTGTCTACAACGGTACTTCCGAGCTCCAGCTCGAGCGCATGAGTGTCTACTTCAACGAGGTATGCATTAACAGTCAATGTCAAGAATTCCCAAGCTCACACAACTAGGCCTCTGGCAACAAGTATGTTCCCCGAGCCGTCCTCGTCGATCTTGAGCCTGGTACCATGGACGCCGTCCGTGCTGGTCCCTTCGGTCAGCTCTTCCGTCCCGACAACTTCGTTTTCGGTCAGTCCGGTGCGGGAAACAACTGGGCCAAGG
>F. hoodiae CBS132477  
AGTACCTCTCTTTTTAAGTTCGTGTTGTGCTGTTGCACGCGTTGAGTTTATCATGCCCCTGATTCTACCCCGCTGGGCGGTGGCAGCTCAACGACAATGCACGATAGCTACCAGCTTTACCATACCTTCTGTCAAGACAAGAAGCTAATCAGATCTTTTCTCTACAATAGGTTCACCTCCAGACCGGTCAGTGCGTAAGTGCTCATCGCTTCCTCAACGTCGCATGCGGGGGATGCTCACAATGTTTATCAGGGTAACCAAATCGGTGCTGCTTTCTGGCAAACCATCTCTGGCGAGCACGGCCTCGACAGCAATGGTGTCTACAACGGTACTTCCGAGCTCCAGCTCGAGCGCATGAGTGTCTACTTCAACGAGGTATGCATTAACAGTCAATGTCAAGAATTCCCAAGCTCACACAACTAGGCCTCTGGCAACAAGTATGTTCCCCGAGCCGTCCTCGTCGATCTTGAGCCTGGTACCATGGACGCCGTCCGTGCTGGTCCCTTCGGTCAGCTCTTCCGTCCCGACAACTTCGTTTTCGGCCAGTCCGGTGCTGGAAACAACTGGGCCAAGG
>F. languescens CBS645.78  
AGTACCTCTCTTTTTAAGTTCGTGTTGTGCTGTTGCACGCGTTGAGTTTATCATGCCCCTGATTCTACCCCGCTGGGCGGTGGCAGCTCAACGACAATGCACGATAGCTACCAGCTTTACCATACCTTCTGTCAAGACAAGAAGCTAATCAGATCTCTTCTCTACAATAGGTTCACCTCCAGACCGGTCAGTGCGTAAGTGCTCATCGCTTCCTCAACGTCGCATGCGGGGGATGCTCACAATGTTTATCAGGGTAACCAAATCGGTGCTGCTTTCTGGCAAACCATCTCTGGCGAGCACGGCCTCGACAGCAATGGTGTCTACAACGGTACCTCCGAGCTCCAGCTCGAGCGCATGAGTGTCTACTTCAACGAGGTATGCATTAACAGTCAATGTCAAGAATTCCCAAGCTCACACAACTAGGCCTCTGGCAACAAGTATGTTCCCCGAGCCGTCCTCGTCGATCTTGAGCCTGGTACCATGGACGCCGTCCGTGCTGGTCCCTTCGGTCAGCTCTTCCGTCCCGACAACTTCGTTTTCGGTCAGTCCGGTGCTGGAAACAACTGGGCCAAGG
>F. languescens CBS646.78  
AGTACCTCTCTTTTTAAGTTCGTGTTGTGCTGTTGCACGCGTTGAGTTTATCATGCCCCTGATTCTACCCCGCTGGGCGGTGGCAGCTCAACGACAATGCACGATAGCTACCAGCTTTACCATACCTTCTGTCAAGACAAGAAGCTAATCAGATCTCTTCTCTACAATAGGTTCACCTCCAGACCGGTCAGTGCGTAAGTGCTCATCGCTTCCTCAACGTCGCATGCGGGGGATGCTCACAATGTTTATCAGGGTAACCAAATCGGTGCTGCTTTCTGGCAAACCATCTCTGGCGAGCACGGCCTCGACAGCAATGGTGTCTACAACGGTACCTCCGAGCTCCAGCTCGAGCGCATGAGTGTCTACTTCAACGAGGTATGCATTAACAGTCAATGTCAAGAATTCCCAAGCTCACACAACTAGGCCTCTGGCAACAAGTATGTTCCCCGAGCCGTCCTCGTCGATCTTGAGCCTGGTACCATGGACGCCGTCCGTGCTGGTCCCTTCGGTCAGCTCTTCCGTCCCGACAACTTCGTTTTCGGTCAGTCCGGTGCTGGAAACAACTGGGCCAAGG
>F. languescens CBS413.90  
AGTACCTCTCTTTTTAAGTTCGTGTTGTGCTGTTGCACGCGTTGAGTTTATCATGCCCCTGATTCTACCCCGCTGGGCGGTGGCAGCTCAACGACAATGCACGATAGCTACCAGCTTTACCATACCTTCTGTCAAGACAAGAAGCTAATCAGATCTCTTCTCTACAATAGGTTCACCTCCAGACCGGTCAGTGCGTAAGTGCTCATCGCTTCCTCAACGTCGCATGCGGGGGATGCTCACAATGTTTATCAGGGTAACCAAATCGGTGCTGCTTTCTGGCAAACCATCTCTGGCGAGCACGGCCTCGACAGCAATGGTGTCTACAACGGTACCTCCGAGCTCCAGCTCGAGCGCATGAGTGTCTACTTCAACGAGGTATGCATTAACAGTCAATGTCAAGAATTCCCAAGCTCACACAACTAGGCCTCTGGCAACAAGTATGTTCCCCGAGCCGTCCTCGTCGATCTTGAGCCTGGTACCATGGACGCCGTCCGTGCTGGTCCCTTCGGTCAGCTCTTCCGTCCCGACAACTTCGTTTTCGGTCAGTCCGGTGCTGGAAACAACTGGGCCAAGG
>F. libertatis CBS144748  
GCTGTTGCCGCGTTGAGTTTATCATGCCCCTGATTCTACCCCGCTGGGCGGTGGCAGCTCAACGACAATGCACGATAGCTACCAGCTTTACCATACCTTCTGTCAAGACAAGAAGCTAATCAGATCTCTTCTCTACAATAGGTTCACCTCCAGACCGGTCAGTGCGTAAGTGCTCATCGCTTCCTCAACGTCGCATGCGGGGGATGCTCACAATGTTTATCAGGGTAACCAAATCGGTGCTGCTTTCTGGCAAACCATCTCTGGCGAGCACGGCCTCGACAGCAATGGTGTCTACAACGGTACCTCCGAGCTCCAGCTCGAGCGCATGAGTGTCTACTTCAACGAGGTATGCATTAACAGTCAATGTCAAGAATTCCCAAGCTCACACAACTAGGCCTCCGGCAACAAGTATGTTCCCCGAGCCGTCCTCGTCGATCTTGAGCCTGGTACCATGGACGCCGTCCGTGCTGGTCCCTTCGGTCAGCTCTTCCGTCCCGACAACTTCGTTTTCGGCCAGTCCGGTGCTGGAAACAACTGGGCCAAGG
>F. libertatis CBS144747  
AGTACCTCTCTTTTTAAGTTCGTGTTGTGCTGTTGCACGCGTTGAGTTTATCATGCCCCTGATTCTACCCCGCTGGGCGGTGGCAGCTCAACGACAATGCACGATAGCTACCAGCTTTACCATACCTTCTGTCAAGACAAGAAGCTAATCAGATCTCTTCTCTACAATAGGTTCACCTCCAGACCGGTCAGTGCGTAAGTGCTCATCGCTTCCTCAACGTCGCATGCGGGGGATGCTCACAATGTTTATCAGGGTAACCAAATCGGTGCTGCTTTCTGGCAAACCATCTCTGGCGAGCACGGCCTCGACAGCAATGGTGTCTACAACGGTACCTCCGAGCTCCAGCTCGAGCGCATGAGTGTCTACTTCAACGAGGTATGCATTAACAGTCAATGTCAAGAATTCCCAAGCTCACACAACTAGGCCTCTGGCAACAAGTATGTTCCCCGAGCCGTCCTCGTCGATCTTGAGCCTGGTACCATGGACGCCGTCCGTGCTGGTCCCTTCGGTCAGCTCTTCCGTCCCGACAACTTCGTTTTCGGCCAGTCCGGTGCTGGAAACAACTGGGCCAAGG
>F. libertatis CBS144749  
AGTACCTCTCTTTTTAAGTTCGTGTTGTGCTGTTGCACGCGTTGAGTTTATCATGCCCCTTATTCTACCCCGCTGGGCGGTGGCAGCTCAACGACAATGCACGATAGCTACCAGCTTTACCATACCTTCTGTCAAGACAAGAAGCTAATCAGATCTCTTCTCTACAATAGGTTCACCTCCAGACCGGTCAGTGCGTAAGTGCTCATCGCTTCCTCAACGTCGCATGCGGAGGATGCTCACAATGTTTATCAGGGTAACCAAATCGGTGCTGCTTTCTGGCAAACCATCTCTGGCGAGCACGGCCTCGACAGCAATGGTGTCTACAACGGTACCTCCGAGCTCCAGCTCGAGCGCATGAGTGTCTACTTCAACGAGGTATGCATTAACAGTCAATGTCAAGAATTCCCAAGCTCACACAACTAGGCCTCTGGCAACAAGTATGTTCCCCGAGCCGTCCTCGTCGATCTTGAGCCTGGTACCATGGACGCCGTCCGTGCTGGTCCCTTCGGTCAGCTCTTCCGTCCCGACAACTTCGTTTTCGGTCAGCCCGGTGCGGGAAACAACTGGGCCAAGG
>F. nirenbergiae CBS129.24  
AGTACCTCTCTTTTTAAGTTCGTGTTGTGCTGTTGCACGCGTTGAGTTTATCATGCCCCTGATTCTACCCCGCTGGGCGGTGGCAGCTCAACGACGATGCACGATAGCTACCAGCTTTACCATACCTTCTGTCAAGACAAGAAGCTAATCAGATCTCTTCTCTACAATAGGTTCACCTCCAGACCGGTCAGTGCGTAAGTGCTCATCGCTTCCTCAACGTCGCATGCGGGGGATGCTCACAATGTTTATCAGGGTAACCAAATCGGTGCTGCTTTCTGGCAAACCATCTCTGGCGAGCACGGCCTCGACAGCAATGGTGTCTACAACGGTACCTCCGAGCTCCAGCTCGAGCGCATGAGTGTCTACTTCAACGAGGTATGCATTAACAGTCAATGTCAAGAATTCCCAAGCTCACACAACTAGGCCTCTGGCAACAAGTATGTTCCCCGAGCCGTCCTCGTCGATCTTGAGCCTGGTACCATGGACGCCGTCCGTGCTGGTCCCTTCGGTCAGCTCTTCCGTCCCGACAACTTCGTTTTCGGTCAGTCCGGTGCTGGAAACAATTGGGCCAAGG
>F. nirenbergiae CBS149.25  
AGTACCTCTCTTTTTAAGTTCGTGTTGTGCTGTTGCACGCGTTGAGTTTATCATGCCCCTGATTCTACCCCGCTGGGCGGTGGCAGCTCAACGACGATGCACGATAGCTACCAGCTTTACCATACCTTCTGTCAAGACAAGAAGCTAATCAGATCTCTTCTCTACAATAGGTTCACCTCCAGACCGGTCAGTGCGTAAGTGCTCATCGCTTCCTCAACGTCGCATGCGGGGGATGCTCACAATGTTTATCAGGGTAACCAAATCGGTGCTGCTTTCTGGCAAACCATCTCTGGCGAGCACGGCCTCGACAGCAATGGTGTCTACAACGGTACCTCCGAGCTCCAGCTCGAGCGCATGAGTGTCTACTTCAACGAGGTATGCATTAACAGTCAATGTCAAGAATTCCCAAGCTCACACAACTAGGCCTCTGGCAACAAGTATGTTCCCCGAGCCGTCCTCGTCGATCTTGAGCCTGGTACCATGGACGCCGTCCGTGCTGGTCCCTTCGGTCAGCTCTTCCGTCCCGACAACTTCGTTTTCGGTCAGTCCGGTGCTGGAAACAATTGGGCCAAGG
>F. nirenbergiae CBS840.88T 
TGTTGTGCTGTTGCACGCGTTGAGTTTATCATGCCCCTGATTCTACCCCGCTGGGCGGTGGCAGCTCAACGACGATGCACGATAGCTACCAGCTTTACCATACCTTCTGTCAAGACAAGAAGCTAATCAGATCTCTTCTCTACAATAGGTTCACCTCCAGACCGGTCAGTGCGTAAGTGCTCATCGCTTCCTCAACGTCGCATGCGGGGGATGCTCACAATGTTTATCAGGGTAACCAAATCGGTGCTGCTTTCTGGCAAACCATCTCTGGCGAGCACGGCCTCGACAGCAATGGTGTCTACAACGGTACCTCCGAGCTCCAGCTCGAGCGCATGAGTGTCTACTTCAACGAGGTATGCATTAACAGTCAATGTCAAGAATTCCCAAGCTCACACAACTAGGCCTCTGGCAACAAGTATGTTCCCCGAGCCGTCCTCGTCGATCTTGAGCCTGGTACCATGGACGCCGTCCGTGCTGGTCCCTTCGGTCAGCTCTTCCGTCCCGACAACTTCGTTTTCTGTCAGTCCGGTGCTGGAAACAACTGGGCCAAGG
>F. odoratissimum CBS794.70  
TGAGTTTATCATGCCCCTGATTCTACCCCACCGGGCGGTGGCAGATCAATGACAATGCAAGATAGCTACCAGCTTTGCCATACCTTCTGTCAAGACAAGAAGCTAATCAGATCTTTTTTATACAATAGGTTCACCTCCAGACCGGTCAGTGCGTAAGTGCTCATCGCTTCCTCAACGTCGCATGCGGGGGATGCTCACAATGTTTATCAGGGTAACCAAATCGGTGCTGCTTTCTGGCAAACCATCTCTGGCGAGCACGGCCTCGACAGCAATGGTGTCTACAACGGTACCTCCGAGCTCCAGCTCGAGCGCATGAGTGTCTACTTCAACGAGGTATGCATTAACAGTCAATGTCAAGAATTCCCAAGCTCACACAACTAGGCCTCTGGCAACAAGTATGTTCCCCGAGCCGTCCTCGTCGATCTTGAGCCTGGTACCATGGACGCCGTCCGTGCTGGTCCCTTCGGTCAGCTCTTCCGTCCCGACAACTTCGTTTTCGGTCAGTCCGGTGCTGGAAACAATTGGGCCAAGG
>F. odoratissimum CBS102030  
AGTACATCTCTTTTTAAGTTCGTGTTGTGCTGTTCCACGCGTTGAGTTTATCATGCCCCTGATTCTACCCCGCTGGGCGGTGGCAGCTCAACGACAATGCACGATAGCTACCAGCTTTACCATACCTTCTGTCAAGACAAGAAGCTAATCAGATCTCTTCTCTACAATAGGTTCACCTCCAGACCGGTCAGTGCGTAAGTGCTCATCGCTTCCTCAACGTCGCATGCGGGGGATGCTCACAATGTTTATCAGGGTAACCAAATCGGTGCTGCTTTCTGGCAAACCATCTCTGGCGAGCACGGCCTCGACAGCAATGGTGTCTACAACGGTACCTCCGAGCTCCAGCTCGAGCGCATGAGTGTCTACTTCAACGAGGTATGCATTAACAGTCAATGTCAAGAATTCCCAAGCTCACACAACTAGGCCTCTGGCAACAAGTATGTTCCCCGAGCCGTCCTCGTCGATCTTGAGCCTGGTACCATGGACGCCGTCCGTGCTGGTCCCTTCGGTCAGCTCTTCCGTCCCGACAACTTCGTTTTCGGTCAGTCCGGTGCTGGAAACAACTGGGCCAAGG
>F. odoratissimum CBS102030  
AGTACATCTCTTTTTAAGTTCGTGTTGTGCTGTTCCACGCGTTGAGTTTATCATGCCCCTGATTCTACCCCGCTGGGCGGTGGCAGCTCAACGACAATGCACGATAGCTACCAGCTTTACCATACCTTCTGTCAAGACAAGAAGCTAATCAGATCTCTTCTCTACAATAGGTTCACCTCCAGACCGGTCAGTGCGTAAGTGCTCATCGCTTCCTCAACGTCGCATGCGGGGGATGCTCACAATGTTTATCAGGGTAACCAAATCGGTGCTGCTTTCTGGCAAACCATCTCTGGCGAGCACGGCCTCGACAGCAATGGTGTCTACAACGGTACCTCCGAGCTCCAGCTCGAGCGCATGAGTGTCTACTTCAACGAGGTACGCATTAACAGTCAATGTCAAGAATTCCCAAGCTCACACAACTAGGCCTCTGGCAACAAGTATGTTCCCCGAGCCGTCCTCGTCGATCTTGAGCCTGGTACCATGGACGCCGTCCGTGCTGGTCCCTTCGGTCAGCTCTTCCGTCCCGACAACTTCGTTTTCGGTCAGTCCGGTGCTGGAAACAACTGGGCCAAGG
>F. oxysporum CBS130310  
AGTACCTCTCTTTTTAAGTTCGTGTTGTGCTGTTGCACGCGTTGAGTTTATCATGCCCCTGATTCTACCCCGCTGGGCGGTGGCAGCTCAACGACAATGCACGATAGCTACCAGCTTTACCATACCTTCTGTCAAGACAAGAAGCTAATCAGATCTCTTCTCTACAATAGGTTCACCTCCAGACCGGTCAGTGCGTAAGTGCTCATCGCTTCCTCAACGTCGCATGCGGGGGATGCTCACAATGTTTATCAGGGTAACCAAATCGGTGCTGCTTTCTGGCAAACCATCTCTGGCGAGCACGGCCTCGACAGCAATGGTGTCTACAACGGTACCTCCGAGCTCCAGCTCGAGCGCATGAGTGTCTACTTCAACGAGGTATGCATGAACAGTCAATGTCAAGAATTCCCAAGCTCACACAACTAGGCCTCTGGCAACAAGTATGTTCCCCGAGCCGTCCTCGTCGATCTTGAGCCTGGTACCATGGACGCCGTCCGTGCTGGTCCCTTCGGTCAGCTCTTCCGTCCCGACAACTTCGTTTTCGGTCAGTCCGGTGCTGGAAACAACTGGGCCAAGG
>F. oxysporum CBS221.49  
GTGGCAGATCGGCGACAATGCAAGATAGCTACCAGCTTTACCATACCTTCTGTCAAGACAAGAAGCTAATCAGATCTTTTTTCTACAATAGGTTCACCTCCAGACCGGTCAGTGCGTAAGTGCTCATCGCTTCCTCAACGTCGCATGCGGGGGATGCTCACAATGTTTATCAGGGTAACCAAATCGGTGCTGCTTTCTGGCAAACCATCTCTGGCGAGCACGGCCTCGACAGCAATGGTGTCTACAACGGTACCTCCAAGCTCCAGCTCGAGCGCATGAGTGTCTACTTCAACGAGGTATGCATGAACAGTCAATGTCAAGAATTCCCAAGCTCACACAACTAGGCCTCTGGCAACAAGTATGTTCCCCGAGCCGTCCTCGTCGATCTCGAACCTGGTACCATGGACGCCGTCCGTGCTGGTCCCTTCGGTCAGCTCTTCCGTCCCGACAACTTCGTTTTCGGCCAGTCCGGTGCTGGAAACAACTGGGCCAAGG
>F. oxysporum CBS144134ET
GTGGCAGCTCAACGACAATGCAAGATAGCCACCAGCTTTACCATACCTTCTGTCAAGACAAGAAGCTAATCAGATCTTTTTTCTACAATAGGTTCACCTCCAGACCGGTCAGTGCGTAAGTGCTCATCGCTTCCTCAACGTCGCATGCGGGGGATGCTCACAATGTTTATCAGGGTAACCAAATCGGTGCTGCTTTCTGGCAAACCATCTCTGGCAAGCACGGCCTCGACAGCAATGGTGTCTACAACGGTACCTCCGAGCTCCAGCTCGAGCGCATGAGTGTCTACTTCAACGAGGTATGCATGAACAGTCAATGTCAAGAATTCCCAAGCTCACACAACTAGGCCTCTGGCAACAAGTATGTTCCCCGAGCCGTCCTCGTCGATCTCGAACCTGGTACCATGGACGCGGTCCGTGCTGGTCCCTTCAGTCAGCTCTTTCGTCCCGACAACTTCGTTTTCGGCCAGTCCGGTGCTGGAAACAACTGGGCCAAGG
>F. pharetrum CPC25822   
AGTACCTCTCTTTTTAAGTTCGTGTTGTGCTGTTGCACGCGTTGAGTTTATCATGCCCCTGATTCTACCCCGCTGGGCGGTGGCAGCTCAACGACAATGCACGATAGCTACCAGCTTTACCATACCTTCTGTCAAGACAAGAAGCTAATCAGATCTCTTCTCTACAATAGGTTCACCTCCAGACCGGCCAGTGCGTAATTGCTCATCGCTTCCTCAACGTCGCATGCGGGGGATGCTCACAATGTTTATCAGGGTAACCAAATCGGTGCTGCTTTCTGGCAAACCATCTCTGGCGAGCACGGCCTCGACAGCAATGGTGTCTACAACGGTACCTCCGAGCTCCAGCTCGAGCGCATGAGTGTCTACTTCAACGAGGTATGCATTAACAGTCAATGTCAAGAATTCCCAAGCTCACACAACTAGGCCTCTGGCAACAAGTATGTTCCCCGAGCCGTCCTCGTCGATCTTGAGCCTGGTACCATGGACGCCGTCCGTGCTGGTCCCTTCGGTCAGCTCTTCCGTCCCGACAACTTCGTTTTCGGTCAGTCCGGTGCTGGAAACAATTGGGCCAAGG
>F. pharetrum CBS144750  
AGTACCTCTCTTTTTAAGTTCGTGTTGTGCTGTTGCACGCGTTGAGTTTATCATGCCCCTGATTCTACCCCGCTGGGCGGTGGCAGCTCAACGACAATGCACGATAGCTACCAGCTTTACCATACCTTCTGTCAAGACAAGAAGCTAATCAGATCTCTTCTCTACAATAGGTTCACCTCCAGACCGGCCAGTGCGTAAGTGCTCATCGCTTCCTCAACGTCGCATGCGGGGGATGCTCACAATGTTTATCAGGGTAACCAAATCGGTGCTGCTTTCTGGCAAACCATCTCTGGCGAGCACGGCCTCGACAGCAATGGTGTCTACAACGGTACCTCCGAGCTCCAGCTCGAGCGCATGAGTGTCTACTTCAACGAGGTATGCATTAACAGTCAATGTCAAGAATTCCCAAGCTCACACAACTAGGCCTCTGGCAACAAGTATGTTCCCCGAGCCGTCCTCGTCGATCTTGAGCCTGGTACCATGGACGCCGTCCGTGCTGGTCCCTTCGGTCAGCTCTTCCGTCCCGACAACTTCGTTTTCGGTCAGTCCGGTGCTGGAAACAACTGGGCCAAGG
>F. trachichlamydosporum CBS144751  
AGTACCTCTCTTTTTAAGTTCGTGTTGTGCTGTTGCACGCGTTGAGTTTATCATGCCCCTGATTCTACCCCGCTGGGCGGTGGCAGCTCAACGACAATGCACGATAGCTACCAGCTTTACCATACCTTCTGTCAAGACAAGAAGCTAATCAGATCTCTTCTCTACAATAGGTTCACCTCCAGACCGGTCAGTGCGTAAGTGCTCATCGCTTCCTCAACGTCGCATGCGGGGGATGCTCACAATGTTTATCAGGGTAACCAAATCGGTGCTGCTTTCTGGCAAACCATCTCTGGCGAGCACGGCCTCGACAGCAATGGTGTCTACAACGGTACCTCCGAGCTCCAGCTCGAGCGCATGAGTGTCTACTTCAACGAGGTATGCATTAACAGTCAATGTCAAGAATTCCCAAGCTCACACAACTAGGCCTCTGGCAACAAGTATGTTCCCCGAGCCGTCCTCGTCGATCTTGAGCCTGGTACCATGGACGCCGTCCGTGCTGGTCCCTTCGGTCAGCTCTTCCGTCCCGACAACTTCGTTTTCGGTCAGTCCGGTGCTGGAAACAACTGGGCCAAGG
>F. triseptatum CBS102028  
AGTACCTCTCTTTTTAAGTTCGTGTTGTGCTGTTGCACGCGTTGAGTTTATCATGCCCCTGATTCTACCCCGCTGGGCGGTGGCAGCTCAACGACAATGCACGATAGCTACCAGCTTTACCATACCTTCTGTCAAGACAAGAAGCTAATCAGATCTCTTCTCTACAATAGGTTCACCTCCAGACCGGTCAGTGCGTAAGTGCTCATCGCTTCCTCAACGTCGCATGCGGGGGATGCTCACAATGTTTATCAGGGTAACCAAATCGGTGCTGCTTTCTGGCAAACCATCTCTGGCGAGCACGGCCTCGACAGCAATGGTGTCTACAACGGTACCTCCGAGCTCCAGCTCGAGCGCATGAGTGTCTACTTCAACGAGGTATGCATTAACAGTCAATGTCAAGAATTCCCAAGCTCACACAACTAGGCCTCTGGCAACAAGTACGTTCCCCGAGCCGTCCTCGTCGATCTTGAGCCTGGTACCATGGACGCCGTCCGTGCTGGTCCCTTCGGTCAGCTCTTCCGTCCCGACAACTTCGTTTTCGGTCAGTCCGGTGCTGGAAACAACTGGGCCAAGG
>F. triseptatum CBS258.50  
AGTACCTCTCTTTTTAAGTTCGTGTTGTGCTGTTGCACGCGTTGAGTTTATCATGCCCCTGATTCTACCCCGCTGGGCGGTGGCAGCTCAACGACAATGCACGATAGCTACCAGCTTTACCATACCTTCTGTCAAGACAAGAAGCTAATCAGATCTCTTCTCTACAATAGGTTCACCTCCAGACCGGTCAGTGCGTAAGTGCTCATCGCTTCCTCAACGTCGCATGCGGGGGATGCTCACAATGTTTATCAGGGTAACCAAATCGGTGCTGCTTTCTGGCAAACCATCTCTGGCGAGCACGGCCTCGACAGCAATGGTGTCTACAACGGTACCTCCGAGCTCCAGCTCGAGCGCATGAGTGTCTACTTCAACGAGGTATGCATTAACAGTCAATGTCAAGAATTCCCAAGCTCACACAACTAGGCCTCTGGCAACAAGTACGTTCCCCGAGCCGTCCTCGTCGATCTTGAGCCTGGTACCATGGACGCCGTCCGTGCTGGTCCCTTCGGTCAGCTCTTCCGTCCCGACAACTTCGTTTTCGGTCAGTCCGGTGCTGGAAACAACTGGGCCAAGG
>F. triseptatum CBS116619  
AGTACCTCTCTTTTTAAGTTCGTGTTGTGCTGTTGCACGCGTTGAGTTTATCATGCCCCTGATTCTACCCCGCTGGGCGGTGGCAGCTCAACGACAATGCACGATAGCTACCAGCTTTACCATACCTTCTGTCAAGACAAGAAGCTAATCAGATCTCTTCTCTACAATAGGTTCACCTCCAGACCGGTCAGTGCGTAAGTGCTCATCGCTTCCTCAACGTCGCATGCGGGGGATGCTCACAATGTTTATCAGGGTAACCAAATCGGTGCTGCTTTCTGGCAAACCATCTCTGGCGAGCACGGCCTCGACAGCAATGGTGTCTACAACGGTACCTCCGAGCTCCAGCTCGAGCGCATGAGTGTCTACTTCAACGAGGTATGCATTAACAGTCAATGTCAAGAATTCCCAAGCTCACACAACTAGGCCTCTGGCAACAAGTACGTTCCCCGAGCCGTCCTCGTCGATCTTGAGCCTGGTACCATGGACGCCGTCCGTGCTGGTCCCTTCGGTCAGCTCTTCCGTCCCGACAACTTCGTTTTCGGTCAGTCCGGTGCTGGAAACAACTGGGCCAAGG
>F. udum CBS130302  
AGTACATCTCTTTTTAAGTTCGTGTTGTGCTGTTGCACGCGTTGAGTTTATCGTGCCCCTGATTCTACCCCGCTGGGCGGTGGCAGCTCAACGACAATGCACGATAGCTAGCAGCTTTACATACCTCCTGTCAAGATGAAGAAGCTAATCAGATCTTTTCTCTACGATAGGTGCACCTCCAGACTGGTCAGTGCGTAAGTGCTCATCGCTTCCTCAACGTCGCATGCGCGGGATACTTACAGTGTTTATCAGGGTAACCAAATTGGTGCTGCTTTCTGGCAAACCATCTCTGGCGAACACGGCCTCGACAGCAATGGTGTCTACAACGGTACCTCTGAGCTTCAGCTCGAGCGCATGAGTGTTTACTTCAACGAGGTATGCCTTAGCAGTCAATGTCAAGAACTCACAAGCTCACACAACTAGGCCTCTGGCAACAAGTATGTTCCCCGAGCCGTCCTCGTCGATCTCGAGCCTGGTACCATGGACGCCGTTCGTGCTGGTCCCTTCGGTCAGCTCTTCCGTCCCGACAACTTCGTTTTCGGTCAGTCCGGTGCTGGAAACAACTGGGCCAAGG
>F. veterinarium CBS177.31  
AGTACCTCTCTTTTTAAGTTCGTGTTGTGCTGTTGCACGCGTTGAGTTTATCATGCCCCTGATTCTACCCCGCTGGGCGGTGGCAGCTCAACGACAATGCACGATAGCTACCAGCTTTACCATACCTTCTGTCAAGACAAGAAGCTAATCAGATCTCTTCTCTACAATAGGTTCACCTCCAGACCGGTCAGTGCGTAAGTGCTCATCGCTTCCTCAACGTCGCATGCAGGGGATGCTCACAATGTTTATCAGGGTAACCAAATCGGTGCTGCTTTCTGGCAAACCATCTCTGGCGAGCACGGCCTCGACAGCAATGGTGTCTACAACGGTACCTCCGAGCTCCAGCTCGAGCGCATGAGTGTCTACTTCAACGAGGTATGCATTAACAGTCAATGTCAAGAATTCCCAAGCTCACACAACTAGGCCTCTGGCAACAAGTATGTTCCCCGAGCCGTCCTCGTCGATCTTGAGCCTGGTACCATGGACGCCGTCCGTGCTGGTCCCTTCGGTCAGCTCTTCCGTCCCGACAACTTCGTTTTCGGTCAGTCCGGTGCTGGAAACAACTGGGCCAAGG
>F. veterinarium CBS109898  
AGTACCTCTCTTTTTAAGTTCGTGTTGTGCTGTTGCACGCGTTGAGTTTATCATGCCCCTGATTCTACCCCGCTGGGCGGTGGCAGCTCAACGACAATGCACGATAGCTACCAGCTTTACCATACCTTCTGTCAAGACAAGAAGCTAATCAGATCTCTTCTCTACAATAGGTTCACCTCCAGACCGGTCAGTGCGTAAGTGCTCATCGCTTCCTCAACGTCGCATGCAGGGGATGCTCACAATGTTTATCAGGGTAACCAAATCGGTGCTGCTTTCTGGCAAACCATCTCTGGCGAGCACGGCCTCGACAGCAATGGTGTCTACAACGGTACCTCCGAGCTCCAGCTCGAGCGCATGAGTGTCTACTTCAACGAGGTATGCATTAACAGTCAATGTCAAGAATTCCCAAGCTCACACAACTAGGCCTCTGGCAACAAGTATGTTCCCCGAGCCGTCCTCGTCGATCTTGAGCCTGGTACCATGGACGCCGTCCGTGCTGGTCCCTTCGGTCAGCTCTTCCGTCCCGACAACTTCGTTTTCGGTCAGTCCGGTGCTGGAAACAACTGGGCCAAGG
>F. veterinarium CBS117787  
AGTACCTCTCTTTTTAAGTTCGTGTTGTGCTGTTGCACGCGTTGAGTTTATCATGCCCCTGATTCTACCCCGCTGGGCGGTGGCAGCTCAACGACAATGCACGATAGCTACCAGCTTTACCATACCTTCTGTCAAGACAAGAAGCTAATCAGATCTCTTCTCTACAATAGGTTCACCTCCAGACCGGTCAGTGCGTAAGTGCTCATCGCTTCCTCAACGTCGCATGCAGGGGATGCTCACAATGTTTATCAGGGTAACCAAATCGGTGCTGCTTTCTGGCAAACCATCTCTGGCGAGCACGGCCTCGACAGCAATGGTGTCTACAACGGTACCTCCGAGCTCCAGCTCGAGCGCATGAGTGTCTACTTCAACGAGGTATGCATTAACAGTCAATGTCAAGAATTCCCAAGCTCACACAACTAGGCCTCTGGCAACAAGTATGTTCCCCGAGCCGTCCTCGTCGATCTTGAGCCTGGTACCATGGACGCCGTCCGTGCTGGTCCCTTCGGTCAGCTCTTCCGTCCCGACAACTTCGTTTTCGGTCAGTCCGGTGCTGGAAACAACTGGGCCAAGG
>Fusarium sp. PH22-827
TCGTGTTGTGCTGTTCCACGCGTTGAGTTTATCATGCCCCTGATTCTACCCCGCTGGGCGGTGGCAGCTCAACGACAATGCACGATAGCTACCAGCTTTACCATACCTTCTGTCAAGACAAGAAGCTAATCAGATCTCTTCTCTACAATAGGTTCACCTCCAGACCGGTCAGTGCGTAAGTGCTCATCGCTTCCTCAACGTCGCATGCGGGGGATGCTCACAATGTTTATCAGGGTAACCAAATCGGTGCTGCTTTCTGGCAAACCATCTCTGGCGAGCACGGCCTCGACAGCAATGGTGTCTACGACGGTACCTCCGAGCTCCAGCTCGAGCGCATGAGTGTCTACTTCAACGAGGTATGCATTAACAGTCAATGTCAAGAATTCCCAAGCTCACACAACTAGGCCTCTGGCAACAAGTATGTTCCCCGAGCCGTCCTCGTCGATCTTGAGCCTGGTACCATGGACGCCGTCCGTGCTGGTCCCTTCGGTCAGCTCTTCCGTCCCGACAACTTCGTTTTCGGTCAGTCCGG
>Fusarium sp. PH22-985
CGTGTTGTGCTGTTCCACGCGTTGAGTTTATCATGCCCCTGATTCTACCCCGCTGGGCGGTGGCAGCTCAACGACAATGCACGATAGCTACCAGCTTTACCATACCTTCTGTCAAGACAAGAAGCTAATCAGATCTCTTCTCTACAATAGGTTCACCTCCAGACCGGTCAGTGCGTAAGTGCTCATCGCTTCCTCAACGTCGCATGCGGGGGATGCTCACAATGTTTATCAGGGTAACCAAATCGGTGCTGCTTTCTGGCAAACCATCTCTGGCGAGCACGGCCTCGACAGCAATGGTGTCTACAACGGTACCTCCGAGCTCCAGCTCGAGCGCATGAGTGTCTACTTCAACGAGGTATGCATTAACAGTCAATGTCAAGAATTCCCAAGCTCACACAACTAGGCCTCTGGCAACAAGTATGTTCCCCGAGCCGTCCTCGTCGATCTTGAGCCTGGTACCATGGACGCCGTCCGTGCTGGTCCCTTCGGTCAGCTCTTCCGTCCCGACAACTTCGTTTTCGGTC
>Fusarium sp. PH22-986
TGTTCCACGCGTTGAGTTTATCATGCCCTTGATTCTACCCCGCTGGGCGGTGGCAGCTCAACGACAATGCACGATAGGTACCAGCTTTACCATACCTTCTGTCAAGACAAGAAGCTAATCAGATCTCTTCTCTACAATAGGTTCACCTCCAGACCGGTCAGTGCGTAAGTGCTCATCGCTTCCTAAACGTCGCATGCGGGGGATGCTCACAATGTTTATCAGGGTAACCAAATCGGTGCTGCTTTCTGGCAAACCATCTCTGGCGAGCACGGCCTCGACAGCAATGGTGTCTACAACGGTACCTCCGAGCTCCAGCTCGAGCGCATGAGTGTCTACTTCAACGAGGTATGCATTAACAGTCAATGTCAAGAATTCCCAAGCTCACACAACTAGGCCTCTGGCAACAAGTATGTTCCCCGAGCCGTCCTCGTCGATCTTGAGCCTGGTACCATGGACGCCGTCCGTGCTGGTCCCTTCGGTCAGCTCTTCCGTCCCGACAACTTCGTTTTCGGTCAGTCCGGTGCTGGAAACAACTG
>Fusarium sp. PH22-987
TTTTAAGTTCGTGTTGTGCTGTTCCACGCGTTGAGTTTATCATGCCCCTGATTCTACCCCGCTGGGCGGTGGCAGCTCAACGACAATGCACGATAGCTACCAGCTTTACCATACCTTCTGTCAAGACAAGAAGCTAATCAGATCTCTTCTCTACAATAGGTTCACCTCCAGACCGGTCAGTGCGTAAGTGCTCATCGCTTCCTCAACGTCGCATGCGGGGGATGCTCACAATGTTTATCAGGGTAACCAAATCGGTGCTGCTTTCTGGCAAACCATCTCTGGCGAGCACGGCCTCGACAGCAATGGTGTCTACAACGGTACCTCCGAGCTCCAGCTCGAGCGCATGAGTGTCTACTTCAACGAGGTATGCATTAACAGTCAATGTCAAGAATTCCCAAGCTCACACAACTAGGCCTCTGGCAACAAGTATGTTCCCCGAGCCGTCCTCGTCGATCTTGAGCCTGGTACCATGGACGCCGTCCGTGCTGGTCCCTTCGGTCAGCTCTTCCGTCCCGACAACTTCGTTTTCGGTCAGTCCGGTGCTGGAAACAACT
>Fusarium sp. PH22-1203
CGTTGAGTTTATCATGCCCCTGATTCTACCCCGCTGGGCGGTGGCAGCTCAACGACAATGCACGATAGCTACCAGCTTTACCATACCTTCTGTCAAGACAAGAAGCTAATCAGATCTCTTCTCTACAATAGGTTCACCTCCAGACCGGTCAGTGCGTAAGTGCTCATCGCTTCCTCAACGTCGCATGCGGGGGATGCTCACAATGTTTATCAGGGTAACCAAATCGGTGCTGCTTTCTGGCAAACCATCTCTGGCGAGCACGGCCTCGACAGCAATGGTGTCTACAACGGTACCTCCGAGCTCCAGCTCGAGCGCATGAGTGTCTACTTCAACGAGGTACGCATTAACAGTCAATGTCAAGAATTCCCAAGCTCACACAACTAGGCCTCTGGCAACAAGTATGTTCCCCGAGCCGTCCTCGTCGATCTTGAGCCTGGTACCATGGACGCCGTCCGTGCTGGTCCCTTCGGTCAGCTCTTCCGTCCCGACAACTTCGTTTTCGGTCAGTCCGG
>Fusarium sp. PH22-1228
TCGTGTTGTGCTGTTCCACGCGTTGAGTTTATCATGCCCCTGATTCTACCCCGCTGGGCGGTGGCAGCTCAACGACAATGCACGATAGCTACCAGCTTTACCATACCTTCTGTCAAGACAAGAAGCTAATCAGATCTCTTCTCTACAATAGGTTCACCTCCAGACCGGTCAGTGCGTAAGTGCTCATCGCTTCCTCAACGTCGCATGCGGGGGATGCTCACAATGTTTATCAGGGTAACCAAATCGGTGCTGCTTTCTGGCAAACCATCTCTGGCGAGCACGGCCTCGACAGCAATGGTGTCTACAACGGTACCTCCGAGCTCCAGCTCGAGCGCATGAGTGTCTACTTCAACGAGGTATGCATTAACAGTCAATGTCAAGAATTCCCAAGCTCACACAACTAGGCCTCTGGCAACAAGTATGTTCCCCGAGCCGTCCTCGTCGATCTTGAGCCTGGTACCATGGACGCCGTCCGTGCTGGTCCCTTCGGTCAGCTCTTCCGTCCCGACAACTTCGTTTTCGGTCAGTCCGGTG
>Fusarium sp. PH22-658
TTTTTAAGTTCGTGTTGTGCTGTTGCACGCGTTGAGTTTATCATGCCCCTGATTCTACCCCGCTGGGCGGTGGCAGCTCAACGACAATGCACGATAGCTACCAGCTTTACCATACCTTCTGTCAAGACAAGAAGCTAATCAGATCTCTTCTCTACAATAGGTTCACCTCCAGACCGGTCAGTGCGTAAGTGCTCATCGCTTCCTCAACGTCGCATGCGGGGGATGCTCACAATGTTTATCAGGGTAACCAAATCGGTGCTGCTTTCTGGCAAACCATCTCTGGCGAGCACGGCCTCGACAGCAATGGTGTCTACAACGGTACCTCCGAGCTCCAGCTCGAGCGCATGAGTGTCTACTTCAACGAGGTATGCATTAACAGTCAATGTCAAGAATTCCCAAGCTCACACAACTAGGCCTCTGGCAACAAGTATGTTCCCCGAGCCGTCCTCGTCGATCTTGAGCCTGGTACCATGGACGCCGTCCGTGCTGGTCCCTTCGGTCAGCTCTTCCGTCCCGACAACTTCGTTTTCGGTCAGTCCGGTGCTGGAAAC
>Fusarium sp. PH22-766
CGTGTTGTGCTGTTGCACGCGTAGAGTTTATCATGCCCCTGATTCTACCCCGCTGGGCGGTGGCAGCTCAACGACAATGCACGATAGCTACCAGCTTTACCATACCTTCTGTCAAGACAAGAAGCTAATCAGATCTCTTCTCTACAATAGGTTCACCTCCAGACCGGTCAGTGCGTAAGTGCTCATCGCTTCCTCAACGTCGCATGCGGGGGATGCTCACAATGTTTATCAGGGTAACCAAATCGGTGCTGCTTTCTGGCAAACCATCTCTGGCGAGCACGGCCTCGACAGCAATGGTGTCTACGACGGTACCTCCGAGCTCCAGCTCGAGCGCATGAGTGTCTACTTCAACGAGGTATGCATTAACAGTCAATGTCAAGAATTCCCAAGCTCACACAACTAGGCCTCTGGCAACAAGTATGTTCCCCGAGCCGTCCTCGTCGATCTTGAGCCTGGTACCATGGACGCCGTCCGTGCTGGTCCCTTCGGTCAGCTCTTCCGTCCCGACAACTTCGTTTTCGGTCAGTCCGGT
>Fusarium sp. PH22-769
CCTCTCTTTTTAAGTTCGTGTTGTGCTGTTGCACGCGTAGAGTTTATCATGCCCCTGATTCTACCCCGCTGGGCGGTGGCAGCTCAACGACAATGCACGATAGCTACCAGCTTTACCATACCTTCTGTCAAGACAAGAAGCTAATCAGATCTCTTCTCTACAATAGGTTCACCTCCAGACCGGTCAGTGCGTAAGTGCTCATCGCTTCCTCAACGTCGCATGCGGGGGATGCTCACAATGTTTATCAGGGTAACCAAATCGGTGCTGCTTTCTGGCAAACCATCTCTGGCGAGCACGGCCTCGACAGCAATGGTGTCTACAACGGTACCTCCGAGCTCCAGCTCGAGCGCATGAGTGTCTACTTCAACGAGGTATGCATTAACAGTCAATGTCAAGAATTCCCAAGCTCACACAACTAGGCCTCTGGCAACAAGTATGTTCCCCGAGCCGTCCTCGTCGATCTTGAGCCTGGTACCATGGACGCCGTCCGTGCTGGTCCCTTCGGTCAGCTCTTCCGTCCCGACAACTTCGTTTTCGGTCAGTCCGGTGCTGGAAA
>Fusarium sp. PH22-958
CGTGTTGTGCTGTTGCACGCGTTGAGTTTATCATGCCCCTGATTCTACCCCGCTGGGCGGTGGCAGCTCAACGACAATGCACGATAGCTACCAGCTTTACCATACCTTCTGTCAAGACAAGAAGCTAATCAGATCTCTTCTCTACAATAGGTTCACCTCCAGACCGGTCAGTGCGTAAGTGCTCATCGCTTCCTCAACGTCGCATGCGGGGGATGCTCACAATGTTTATCAGGGTAACCAAATCGGTGCTGCTTTCTGGCAAACCATCTCTGGCGAGCACGGCCTCGACAGCAATGGTGTCTACAACGGTACCTCCGAGCTCCAGCTCGAGCGCATGAGTGTCTACTTCAACGAGGTATGCATTAACAGTCAATGTCAAGAATTCCCAAGCTCACACAACTAGGCCTCTGGCAACAAGTATGTTCCCCGAGCCGTCCTCGTCGATCTTGAGCCTGGTACCATGGACGCCGTCCGTGCTGGTCCCTTCGGTCAGCTCTTCCGTCCCGACAACTTCGTTTTCGGTCAGTCCGG
>Fusarium sp. PH22-968
TCTTTTTAAGTTCGTGTTGTGCTGTTGCACGCGTTGAGTTTATTATGCCCCTGATTCTACCCCGCTGGGCGGTGGCAGCTCAACGACAATGCACGATAGCTACCAGCTTTACCATACCTTCTGTCAAGACAAGAAGCTAATCAGATCTCTTCTCTACAATAGGTTCACCTCCAGACCGGTCAGTGCGTAAGTGCTCATCGCTTCCTCAACGTCGCATGCGGGGGATGCTCACAATGTTTATCAGGGTAACCAAATCGGTGCTGCTTTCTGGCAAACCATCTCTGGCGAGCACGGCCTCGACAGCAATGGTGTCTACAACGGTACCTCCGAGCTCCAGCTCGAGCGCATGAGTGTCTACTTCAACGAGGTATGCATTAACAGTCAATGTCAAGAATTCCCAAGCTCACACAACTAGGCCTCTGGCAACAAGTATGTTCCCCGAGCCGTCCTCGTCGATCTTGAGCCTGGTACCATGGACGCCGTCCGTGCTGGTCCCTTCGGTCAGCTCTTCCGTCCCGACAACTTCGTTTTCGGCCAGTCCGGTGCTGGAA
>Fusarium sp. PH22-972
GTACCTCTCTTTTTAAGTTCGTGTTGAGCTGTAGCACGCGTTGAGTTTATCATGCCCCTGATTCTACCCCGCTGGGCGGTGGCAGCTCAACGACAATGCACGATAGCTACCAGCTTTACCATACCTTCTGTCAAGACAAGAAGCTAATCAGATCTCTTCTCTACAATAGGTTCACCTCCAGACCGGTCAGTGCGTAAGTGCTCATCGCTTCCTCAACGTCGCATGCGGGGGATGCTCACAATGTTTATCAGGGTAACCAAATCGGTGCTGCTTTCTGGCAAACCATCTCTGGCGAGCACGGCCTCGACAGCAATGGTGTCTACAACGGTACCTCCGAGCTCCAGCTCGAGCGCATGAGTGTCTACTTCAACGAGGTATGCATTAACAGTCAATGTCAAGAATTCCCAAGCTCACACAACTAGGCCTCTGGCAACAAGTATGTTCCCCGAGCCGTCCTCGTCGATCTTGAGCCTGGTACCATGGACGCCGTCCGTGCTGGTCCCTTCGGTCAGCTCTTCCGTCCCGACAACTTCGTTTTCGGCCAGTCCGGTGCTGGAA
>Fusarium sp. PH22-974
TTATCATGCCCCTGATTCTACCCCGCTGGGCGGTGGCAGCTCAACGACAATGCACGATAGCTACCAGCTTTACCATACCTTCTGTCAAGACAAGAAGCTAATCAGATCTCTTCTCTACAATAGGTTCACCTCCAGACCGGTCAGTGCGTAAGTGCTCATCGCTTCCTCAACGTCGCATGCGGGGGATGCTCACAATGTTTATCAGGGTAACCAAATCGGTGCTGCTTTCTGGCAAACCATCTCTGGCGAGCACGGCCTCGACAGCAATGGTGTCTACAACGGTACCTCCGAGCTCCAGCTCGAGCGCATGAGTGTCTACTTCAACGAGGTATGCATTAACAGTCAATGTCAAGAATTCCCAAGCTCACACAACTAGGCCTCTGGCAACAAGTATGTTCCCCGAGCCGTCCTCGTCGATCTTGAGCCTGGTACCATGGACGCCGTCCGTGCTGGTCCCTTCGGTCAGCTCTTCCGTCCCGACAACTTCGTTTTCGGCCAGTCCGGTGCTGGAAACA
>Fusarium sp. PH22-981
AAGTTCGTGTTGTGCTGTTGCACGCGTTGAGTTTATCATGCCCCTGATTCTACCCCGCTGGGCGGTGGCAGCTCAACGACAATGCACGATAGCTACCAGCTTTACCATACCTTCTGTCAAGACAAGAAGCTAATCAGATCTCTTCTCTACAATAGGTTCACCTCCAGACCGGTCAGTGCGTAAGTGCTCATCGCTTCCTCAACGTCGCATGCGGGGGATGCTCACAATGTTTATCAGGGTAACCAAATCGGTGCTGCTTTCTGGCAAACCATCTCTGGCGAGCACGGCCTCGACAGCAATGGTGTCTACAACGGTACCTCCGAGCTCCAGCTCGAGCGCATGAGTGTCTACTTCAACGAGGTATGCATTAACAGTCAATGTCAAGAATTCCCAAGCTCACACAACTAGGCCTCTGGCAACAAGTATGTTCCCCGAGCCGTCCTCGTCGATCTTGAGCCTGGTACCATGGACGCCGTCCGTGCTGGTCCCTTCGGTCAG
>Fusarium sp. PH22-998
TCGTGTTGTGCTGTTGCACGCGTAGAGTTTATCATGCCCCTGATTCTACCCCGCTGGGCGGTGGCAGCTCAACGACAATGCACGATAGCTACCAGCTTTACCATACCTTCTGTCAAGACAAGAAGCTAATCAGATCTCTTCTCTACAATAGGTTCACCTCCAGACCGGTCAGTGCGTAAGTGCTCATCGCTTCCTCAACGTCGCATGCGGGGGATGCTCACAATGTTTATCAGGGTAACCAAATCGGTGCTGCTTTCTGGCAAACCATCTCTGGCGAGCACGGCCTCGACAGCAATGGTGTCTACAACGGTACCTCCGAGCTCCAGCTCGAGCGCATGAGTGTCTACTTCAACGAGGTATGCATTAACAGTCAATGTCAAGAATTCCCAAGCTCACACAACTAGGCCTCTGGCAACAAGTATGTTCCCCGAGCCGTCCTCGTCGATCTTGAGCCTGGTACCATGGACGCCGTCCGTGCTGGTCCCTTCGGTCAGCTCTTCCGTCCCGACAACTTCGTTTTCGGTCAGTCCGG
>Fusarium sp. PH22-1012
AAGTTCGTGTTGTGCTGTTGCACGCGTTGAGTTTATCATGCCCCTGATTCTACCCCGCTGGGCGGTGGCAGCTCAACGACAATGCACGATAGCTACCAGCTTTACCATACCTTCTGTCAAGACAAGAAGCTAATCAGATCTCTTCTCTACAATAGGTTCACCTCCAGACCGGTCAGTGCGTAAGTGCTCATCGCTTCCTCAACGTCGCATGCGGGGGATGCTCACAATGTTTATCAGGGTAACCAAATCGGTGCTGCTTTCTGGCAAACCATCTCTGGCGAGCACGGCCTCGACAGCAATGGTGTCTACAACGGTACCTCCGAGCTCCAGCTCGAGCGCATGAGTGTCTACTTCAACGAGGTATGCATTAACAGTCAATGTCAAGAATTCCCAAGCTCACACAACTAGGCCTCTGGCAACAAGTACGTTCCCCGAGCCGTCCTCGTCGATCTTGAGCCTGGTACCATGGACGCCGTCCGTGCTGGTCCCTTCGGTCAGCTCTTCCGTCCCGACAACTTCGTTTTCGGTCAGTCCGGTGCTGGAA
>Fusarium sp. PH22-1013
AAGTACCTCTCTTTTTAAGTTCGTGTTGTGCTGTTGCACGCGTAGAGTTTATCATGCCCCTGATTCTACCCCGCTGGGCGGTGGCAGCTCAACGACAATGCACGATAGCTACCAGCTTTACCATACCTTCTGTCAAGACAAGAAGCTAATCAGATCTCTTCTCTACAATAGGTTCACCTCCAGACCGGTCAGTGCGTAAGTGCTCATCGCTTCCTCAACGTCGCATGCGGGGGATGCTCACAATGTTTATCAGGGTAACCAAATCGGTGCTGCTTTCTGGCAAACCATCTCTGGCGAGCACGGCCTCGACAGCAATGGTGTCTACAACGGTACCTCCGAGCTCCAGCTCGAGCGCATGAGTGTCTACTTCAACGAGGTATGCATTAACAGTCAATGTCAAGAATTCCCAAGCTCACACAACTAGGCCTCTGGCAACAAGTATGTTCCCCGAGCCGTCCTCGTCGATCTTGAGCCTGGTACCATGGACGCCGTCCGTGCTGGTCCCTTCGGTCAGCTCTTCCGTCCCGACAACTTCGTTTTCGGTCAGTCCGGTGCTGGAA
>Fusarium sp. PH22-1165
TTTTAAGTTCGTGTTGTGCTGTTCCACGCGTTGAGTTTATCATGCCCCTGATTCTACCCCGCTGGGCGGTGGCAGCTCAACGACAATGCACGATAGCTACCAGCTTTACCATACCTTCTGTCAAGACAAGAAGCTAATCAGATCTCTTCTCTACAATAGGTTCACCTCCAGACCGGTCAGTGCGTAAGTGCTCATCGCTTCCTCAACGTCGCATGCGGGGGATGCTCACAATGTTTATCAGGGTAACCAAATCGGTGCTGCTTTCTGGCAAACCATCTCTGGCGAGCACGGCCTCGACAGCAATGGTGTCTACAACGGTACCTCCGAGCTCCAGCTCGAGCGCATGAGTGTCTACTTCAACGAGGTATGCATTAACAGTCAATGTCAAGAATTCCCAAGCTCACACAACTAGGCCTCTGGCAACAAGTATGTTCCCCGAGCCGTCCTCGTCGATCTTGAGCCTGGTACCATGGACGCCGTCCGTGCTGGTCCCTTCGGTCAGCTCTTCCGTCCCGACAACTTCGTTTTCGGTCAGTCCGGT
>Fusarium sp. PH22-1166
TTAAGTTCGTGTTGTGCTGTTGCACGCGTTGAGTTTATCATGCCCCTGATTCTACCCCGCTGGGCGGTGGCAGCTCAACGACAATGCACGATAGCTACCAGCTTTACCATACCTTCTGTCAAGACAAGAAGCTAATCAGATCTCTTCTCTACAATAGGTTCACCTCCAGACCGGTCAGTGCGTAAGTGCTCATCGCTTCCTCAACGTCGCATGCGGGGGATGCTCACAATGTTTATCAGGGTAACCAAATCGGTGCTGCTTTCTGGCAAACCATCTCTGGCGAGCACGGCCTCGACAGCAATGGTGTCTACAACGGTACCTCCGAGCTCCAGCTCGAGCGCATGAGTGTCTACTTCAACGAGGTATGCATTAACAGTCAATGTCAAGAATTCCCAAGCTCACACAACTAGGCCTCTGGCAACAAGTATGTTCCCCGAGCCGTCCTCGTCGATCTTGAGCCTGGTACCATGGACGCCGTCCGTGCTGGTCCCTTCGGTCAGCTCTTCCGTCCCGACAACTTCGTTTTCGGTCAGTCCGGTGCTGGAAA
>Fusarium sp. 2718M
TTTTAAGTTCGTGTTGTGCTGTTCCACGCGTTGAGTTTATCATGCCCCTGATTCTACCCCGCTGGGCGGTGGCAGCTCAACGACAATGCACGATAGCTACCAGCTTTACCATACCTTCTGTCAAGACAAGAAGCTAATCAGATCTCTTCTCTACAATAGGTTCACCTCCAGACCGGTCAGTGCGTAAGTGCTCATCGCTTCCTCAACGTCGCATGCGGGGGATGCTCACAATGTTTATCAGGGTAACCAAATCGGTGCTGCTTTCTGGCAAACCATCTCTGGCGAGCACGGCCTCGACAGCAATGGTGTCTACAACGGTACCTCCGAGCTCCAGCTCGAGCGCATGAGTGTCTACTTCAACGAGGTATGCATTAACAGTCAATGTCAAGAATTCCCAAGCTCACACAACTAGGCCTCTGGCAACAAGTATGTTCCCCGAGCCGTCCTCGTCGATCTTGAGCCTGGTACCATGGACGCCGTCCGTGCTGGTCCCTTCGGTCAGCTCTTCCGTCCCGACAACTTCGTTTTCGGTCAGTCCGGTGCTGGAAACAACT
>Fusarium sp. PH22-1168
CTTTTTAAGTTCGTGTTGTGCTGTTCCACGCGTTGAGTTTATCATGCCCCTGATTCTACCCCGCTGGGCGGTGGCAGCTCAACGACAATGCACGATAGCTACCAGCTTTACCATACCTTCTGTCAAGACAAGAAGCTAATCAGATCTCTTCTCTACAATAGGTTCACCTCCAGACCGGTCAGTGCGTAAGTGCTCATCGCTTCCTCAACGTCGCATGCGGGGGATGCTCACAATGTTTATCAGGGTAACCAAATCGGTGCTGCTTTCTGGCAAACCATCTCTGGCGAGCACGGCCTCGACAGCAATGGTGTCTACAACGGTACCTCCGAGCTCCAGCTCGAGCGCATGAGTGTCTACTTCAACGAGGTATGCATTAACAGTCAATGTCAAGAATTCCCAAGCTCACACAACTAGGCCTCTGGCAACAAGTATGTTCCCCGAGCCGTCCTCGTCGATCTTGAGCCTGGTACCATGGACGCCGTCCGTGCTGGTCCCTTCGGTCAGCTCTTCCGTCCCGACAACTTCGTTTTCGGTCAGTCCGGTGCTGGAAACAACTG
>Fusarium sp. PH22-1169
AAGTACCTCTCTTTTTAAGTTCGTGTTGTGCTGTTGCACGCGTAGAGTTTATCATGCCCCTGATTCTACCCCGCTGGGCGGTGGCAGCTCAACGACAATGCACGATAGCTACCAGCTTTACCATACCTTCTGTCAAGACAAGAAGCTAATCAGATCTCTTCTCTACAATAGGTTCACCTCCAGACCGGTCAGTGCGTAAGTGCTCATCGCTTCCTCAACGTCGCATGCGGGGGATGCTCACAATGTTTATCAGGGTAACCAAATCGGTGCTGCTTTCTGGCAAACCATCTCTGGCGAGCACGGCCTCGACAGCAATGGTGTCTACAACGGTACCTCCGAGCTCCAGCTCGAGCGCATGAGTGTCTACTTCAACGAGGTATGCATTAACAGTCAATGTCAAGAATTCCCAAGCTCACACAACTAGGCCTCTGGCAACAAGTATGTTCCCCGAGCCGTCCTCGTCGATCTTGAGCCTGGTACCATGGACGCCGTCCGTGCTGGTCCCTTCGGTCAGCTCTTCCGTCCCGACAACTTCGTTTTCGGTCAGTCCGGTGCTGGAAAC
>Fusarium sp. PH22-1069
ACCTCTCTTTTTAAGTTCGTGTTGTGCTGTTGCACGCGTAGAGTTTATCATGCCCCTGATTCTACCCCGCTGGGCGGTGGCAGCTCAACGACAATGCACGATAGCTACCAGCTTTACCATACCTTCTGTCAAGACAAGAAGCTAATCAGATCTCTTCTCTACAATAGGTTCACCTCCAGACCGGTCAGTGCGTAAGTGCTCATCGCTTCCTCAACGTCGCATGCGGGGGATGCTCACAATGTTTATCAGGGTAACCAAATCGGTGCTGCTTTCTGGCAAACCATCTCTGGCGAGCACGGCCTCGACAGCAATGGTGTCTACAACGGTACCTCCGAGCTCCAGCTCGAGCGCATGAGTGTCTACTTCAACGAGGTATGCATTAACAGTCAATGTCAAGAATTCCCAAGCTCACACAACTAGGCCTCTGGCAACAAGTATGTTCCCCGAGCCGTCCTCGTCGATCTTGAGCCTGGTACCATGGACGCCGTCCGTGCTGGTCCCTTCGGTCAGCTCTTCCGTCCCGACAACTTCGTTTTCGGTCAGTCCGGTGCTGGAAACA
